# Supplementary material for: Conserved protein Pir2ARS2 mediates gene repression through cryptic introns in lncRNAs
Source: Nat Commun. 2020 May 15;11:2412. doi: 10.1038/s41467-020-16280-y (PMC7229227; doi:10.1038/s41467-020-16280-y)
Supplement: Supplementary file 5 — Supplementary Data 1 [file 41467_2020_16280_MOESM5_ESM.xlsx]

## Sheet: pir2-1 upregulated
tracking_id	gene_short_name	pir2-1/WT fold change (FPKM)
SPAC1002.17c	urg2	18.5288
SPAC1002.19	urg1	25.9652
SPAC1006.01	psp3	2.17703
SPAC1071.13	-	2.57364
SPAC110.05	-	2.89291
SPAC1142.09	-	2.41107
SPAC11D3.01c	-	2.90957
SPAC11D3.03c	-	2.20552
SPAC11D3.05	mfs2	3.37747
SPAC11D3.19	-	2.46101
SPAC1250.02	mug95	3.00535
SPAC139.05	-	6.06907
SPAC13D1.01c	Tf2-7	2.6968
SPAC13F5.07c	-	3.873
SPAC1486.11	fmc1	2.0273
SPAC1556.06	meu1-1	2.49475
SPAC15A10.05c	mug182	2.34558
SPAC15A10.09c	pun1	2.16078
SPAC15A10.12c	-	2.11922
SPAC15F9.01c	-	3.35947
SPAC167.08	Tf2-2	2.6352
SPAC1687.08	-	2.09821
SPAC1687.14c	-	2.46102
SPAC16A10.05c	dad1	2.81056
SPAC17A2.10c	-	5.70655
SPAC17A5.18c	rec25	3.17798
SPAC17C9.11c	-	2.10832
SPAC17C9.16c	mfs1	2.18089
SPAC18B11.03c	-	3.33526
SPAC18B11.04	ncs1	2.36194
SPAC18B11.08c	-	2.60466
SPAC18G6.13	-	2.23931
SPAC1952.04c	-	2.81314
SPAC19D5.09c	Tf2-8	2.50442
SPAC19E9.03	pas1	2.50487
SPAC19G12.09	-	2.76199
SPAC1A6.06c	meu31	2.74838
SPAC1B3.06c	-	3.02643
SPAC1F7.07c	fip1	2.82379
SPAC1F7.14c	tam6	2.10066
SPAC20G4.09	-	169.756
SPAC20H4.11c	rho5	2.19601
SPAC212.05c	-	9.29362
SPAC21E11.04	aca1	3.93312
SPAC222.15	meu13	4.1922
SPAC227.13c	isu1	2.45673
SPAC22F3.02	atf31	4.30793
SPAC22H10.13	zym1	2.5383
SPAC23C11.06c	-	3.96873
SPAC23C11.10	mpn1	3.85482
SPAC23D3.17	-	2.88258
SPAC23H3.15c	-	2.25075
SPAC23H4.05c	-	3.38297
SPAC24C9.16c	cox8	4.60549
SPAC25B8.13c	isp7	3.16699
SPAC25B8.18	-	2.29724
SPAC25G10.04c	rec10	2.41171
SPAC25H1.08c	-	2.29675
SPAC25H1.09	mde5	3.58543
SPAC26A3.13c	Tf2-4	2.44906
SPAC26F1.04c	etr1	2.36272
SPAC26H5.08c	bgl2	3.80242
SPAC26H5.09c	-	3.19421
SPAC27D7.11c	-	3.65737
SPAC27E2.04c	mug155	3.35973
SPAC27E2.08	Tf2-6	2.53364
SPAC27E2.11c	-	5.88035
SPAC27E2.12	-	2.50737
SPAC27F1.05c	-	3.44737
SPAC29A4.12c	mug108	2.98506
SPAC29A4.17c	-	2.67015
SPAC29A4.22	-	5.70229
SPAC29B12.13	-	2.99106
SPAC29E6.05c	mxr1	2.71466
SPAC29E6.07	-	4.12766
SPAC29E6.08	tbp1	2.17183
SPAC2E1P3.01	-	2.43252
SPAC2E1P3.03c	Tf2-3	2.69122
SPAC2E1P3.05c	-	5.97684
SPAC2F3.05c	-	2.04185
SPAC2F7.06c	pol4	5.1611
SPAC2H10.01	-	2.04023
SPAC31G5.21	-	2.3306
SPAC343.07	mug28	3.02315
SPAC3A11.10c	-	2.8199
SPAC3A12.12	atp11	2.05045
SPAC3C7.14c	obr1	4.92086
SPAC3H1.08c	-	2.06645
SPAC458.04c	dli1	2.66669
SPAC4A8.04	isp6	4.30725
SPAC4D7.02c	-	2.09542
SPAC4F10.17	-	3.48851
SPAC4G9.07	mug133	2.00831
SPAC4G9.22	-	4.21452
SPAC4H3.03c	-	2.57122
SPAC4H3.08	-	3.97347
SPAC4H3.12c	-	4.55763
SPAC4H3.17	-	4.59299
SPAC513.02	-	2.25407
SPAC513.04	-	8.48547
SPAC513.07	-	2.27843
SPAC521.03	-	2.19418
SPAC56F8.15	-	2.67322
SPAC57A10.06	mug15	9.08607
SPAC5D6.08c	mes1	2.06591
SPAC5D6.09c	mug86	2.14816
SPAC5H10.02c	hsp3102	2.14602
SPAC630.08c	erg25	2.98062
SPAC637.03	-	10.3552
SPAC688.16	-	2.02144
SPAC6B12.03c	-	2.30703
SPAC6B12.08	mug185	2.02178
SPAC6B12.16	meu26	3.52777
SPAC6B12.18	gon7	2.08259
SPAC6F12.04	-	2.14896
SPAC6G10.03c	-	2.37759
SPAC6G9.13c	bqt1	2.95008
SPAC806.11	-	2.26589
SPAC869.02c	-	2.97506
SPAC869.07c	mel1	2.04073
SPAC9.04	Tf2-1	2.48893
SPAC922.09	-	8.28267
SPAC926.10	new9	4.81642
SPAC977.18	-	7.54222
SPAC9E9.01	-	2.21214
SPAC9E9.17c	-	5.96212
SPAP27G11.16	-	2.72176
SPAP4C9.02	emc5	2.28844
SPAPB15E9.03c	Tf2-5	2.53428
SPAPB15E9.06	-	2.82907
SPAPB17E12.09	-	2.06303
SPAPB18E9.04c	-	5.60109
SPAPB18E9.05c	-	2.77596
SPAPB1A10.05	-	2.19633
SPAPB24D3.07c	-	7.52531
SPAPB24D3.08c	-	4.50932
SPAPB24D3.10c	agl1	2.34635
SPAPB2B4.04c	-	2.15536
SPAPB8E5.04c	-	2.60072
SPAPJ691.02	-	5.71962
SPATRNAALA.01	-	5.57102
SPATRNAALA.04	-	5.57102
SPATRNAALA.05	-	5.57102
SPATRNAALA.06	-	383.719
SPATRNAGLY.01	-	5.63646
SPATRNAGLY.02	-	5.63646
SPATRNAILE.01	-	3.19514
SPATRNAILE.03	-	26.2835
SPATRNAILE.04	-	26.2835
SPATRNALEU.04	-	8.3111
SPATRNAPHE.01	-	3.20635
SPATRNAPHE.02	-	3.20635
SPATRNAPRO.02	-	2.475
SPATRNAPRO.03	-	4.25231
SPATRNASER.03	-	2.3518
SPATRNATHR.01	-	2.53229
SPATRNATHR.02	-	2.53229
SPATRNATHR.03	-	2.96464
SPATRNATHR.05	-	2.53229
SPATRNATYR.01	-	2.70201
SPATRNAVAL.01	-	204
SPBC1105.14	rsv2	2.73444
SPBC119.05c	-	2.24238
SPBC119.14	rti1	3.63073
SPBC1198.14c	fbp1	2.94863
SPBC1271.07c	-	2.50746
SPBC1271.08c	-	2.44553
SPBC1271.09	-	4.09394
SPBC1289.17	Tf2-11	2.37551
SPBC1347.11	sro1	2.09204
SPBC13G1.15c	-	2.38788
SPBC13G1.16	-	3.37343
SPBC15D4.02	gsf1	2.18107
SPBC15D4.12c	mug98	2.29334
SPBC1683.06c	-	2.0758
SPBC1683.12	-	3.20822
SPBC1685.12c	-	2.85692
SPBC16E9.16c	lsd90	2.15789
SPBC1706.02c	wtf2	2.36436
SPBC1711.01c	mat3-Mm	5.12899
SPBC1711.15c	-	3.56306
SPBC1773.06c	adh8	2.17582
SPBC17D11.08	-	2.14873
SPBC18H10.05	-	2.64183
SPBC1921.01c	rpl35b	2.23049
SPBC19C2.06c	mug124	2.08942
SPBC19C7.04c	-	10.6575
SPBC19C7.05	-	2.28469
SPBC1E8.04	Tf2-10	2.40241
SPBC1E8.05	-	2.163
SPBC215.11c	-	2.72282
SPBC21B10.15	-	2.84343
SPBC21C3.16c	spt4	2.04152
SPBC23G7.10c	-	6.11523
SPBC23G7.11	mag2	4.00881
SPBC23G7.13c	-	5.2739
SPBC23G7.15c	rpp202	3.70867
SPBC23G7.17c	mat1-Mi	5.12899
SPBC24C6.13	new16	3.39071
SPBC26H8.11c	-	2.2742
SPBC27.05	-	2.67805
SPBC27B12.10c	tom7	2.80695
SPBC29A3.21	-	2.065
SPBC29B5.02c	isp4	5.08499
SPBC2A9.14	-	4.72514
SPBC2D10.16	mhf1	2.51822
SPBC2F12.17	cox7	3.94365
SPBC30B4.09	-	2.13984
SPBC31A8.02	-	3.72081
SPBC32F12.17	-	2.68114
SPBC337.02c	-	2.12811
SPBC337.08c	ubi4	2.8031
SPBC36.13	-	2.68174
SPBC3B9.17	isa2	2.00027
SPBC3E7.02c	hsp16	3.09715
SPBC3E7.17	-	5.4008
SPBC409.11	meu18	2.30641
SPBC409.23	tam7	2.03546
SPBC428.04	apq12	2.22974
SPBC428.07	meu6	2.38433
SPBC4F6.08c	mrpl39	2.06023
SPBC557.05	-	2.91364
SPBC56F2.06	mug147	9.96161
SPBC56F2.14	mrpl44	2.32186
SPBC609.04	caf5	2.85288
SPBC646.17c	dic1	2.00324
SPBC651.02	-	2.05183
SPBC660.05	-	5.49833
SPBC660.06	-	2.03442
SPBC713.11c	pmp3	2.57129
SPBC713.13	-	3.13188
SPBC725.03	-	3.2404
SPBC725.06c	ppk31	5.70146
SPBC839.06	cta3	7.58841
SPBC887.06c	snx3	2.16459
SPBC887.15c	sur2	2.5792
SPBC947.05c	frp2	3.5028
SPBC9B6.02c	Tf2-9	2.45108
SPBCPT2R1.05c	-	6.17369
SPBP23A10.12	frg1	2.08871
SPBP35G2.16c	ecl2	2.60329
SPBP4G3.02	pho1	5.57786
SPBP4G3.03	-	10.2501
SPBP4H10.08	qcr10	2.1586
SPBP4H10.10	-	3.24331
SPBP8B7.26	-	3.49705
SPBPB21E7.04c	-	6.13938
SPBPB21E7.07	aes1	3.30438
SPBPB2B2.18	-	7.0838
SPBPJ4664.02	-	2.87443
SPBPJ4664.03	mfm3	4.2197
SPBTRNAALA.07	-	5.57102
SPBTRNAALA.08	-	5.57102
SPBTRNAALA.09	-	5.57102
SPBTRNAALA.10	-	5.57102
SPBTRNAALA.11	-	5.57102
SPBTRNAARG.04	-	4.6274
SPBTRNAASN.01	-	4.82624
SPBTRNAASN.02	-	4.82624
SPBTRNAASN.03	-	4.82624
SPBTRNAASN.04	-	7.86494
SPBTRNAGLN.01	-	3.17123
SPBTRNAGLN.02	-	2.03154
SPBTRNAGLN.03	-	3.1988
SPBTRNAGLN.04	-	2.03941
SPBTRNAGLY.03	-	5.63646
SPBTRNAGLY.04	-	2.97297
SPBTRNAGLY.05	-	2.27344
SPBTRNAGLY.06	-	5.70584
SPBTRNAGLY.07	-	5.63646
SPBTRNAGLY.08	-	5.63646
SPBTRNAGLY.09	-	2.0582
SPBTRNAILE.05	-	26.2835
SPBTRNAILE.06	-	26.2835
SPBTRNAILE.07	-	26.2835
SPBTRNAILE.08	-	26.2835
SPBTRNALEU.06	-	14.4222
SPBTRNALEU.07	-	14.4222
SPBTRNALEU.08	-	10.7795
SPBTRNALEU.09	-	8.3111
SPBTRNALEU.10	-	10.7795
SPBTRNAMET.04	-	4.84528
SPBTRNAPHE.03	-	3.29558
SPBTRNAPRO.04	-	4.25231
SPBTRNAPRO.05	-	4.25231
SPBTRNAPRO.06	-	4.25231
SPBTRNAPRO.07	-	4.25231
SPBTRNAPRO.08	-	2.17406
SPBTRNATHR.07	-	2.53229
SPCC1020.09	gnr1	2.06129
SPCC1020.10	oca2	2.0088
SPCC1020.14	Tf2-12	2.53435
SPCC1183.09c	pmp31	2.6968
SPCC1183.10	wtf10	2.25678
SPCC11E10.03	mug1	3.82135
SPCC1223.09	-	2.94189
SPCC1223.12c	meu10	2.52232
SPCC1235.08c	pdh1	3.18143
SPCC1235.12c	mug146	2.21557
SPCC1235.17	-	2.17233
SPCC1259.06	taf8	2.13931
SPCC1259.14c	meu27	4.76357
SPCC132.04c	gdh2	6.94296
SPCC1393.07c	mug4	3.38236
SPCC1393.14	ten1	2.12019
SPCC13B11.03c	-	2.20446
SPCC1494.11c	Tf2-13	2.43625
SPCC1739.08c	-	3.00211
SPCC1840.12	opt3	2.03957
SPCC188.05	-	2.02752
SPCC18B5.02c	-	9.98908
SPCC1906.04	wtf20	3.29634
SPCC191.01	-	2.22672
SPCC191.11	inv1	5.01338
SPCC1919.07	-	2.24568
SPCC306.10	wtf8	2.03896
SPCC31H12.02c	mug73	2.20331
SPCC330.04c	mug135	2.05077
SPCC330.19c	-	5.44061
SPCC338.12	pbi2	3.30063
SPCC338.18	-	3.40621
SPCC417.04	-	3.79715
SPCC4F11.04c	imt2	2.3946
SPCC4F11.05	-	9.78744
SPCC4G3.03	-	2.52194
SPCC553.05c	wtf6	2.81824
SPCC553.10	-	2.08509
SPCC569.07	-	2.1678
SPCC576.09	rps20	2.46708
SPCC576.16c	wtf22	2.26127
SPCC584.12	mug42	2.00134
SPCC622.06c	-	2.17619
SPCC622.15c	-	2.24646
SPCC63.13	-	2.52866
SPCC663.04	rpl39	2.66936
SPCC663.06c	osr1	4.36457
SPCC663.08c	-	9.73066
SPCC663.18	-	2.05373
SPCC70.04c	-	4.4889
SPCC70.08c	-	5.1455
SPCC70.10	-	2.02418
SPCC70.12c	ecl1	6.58366
SPCC736.13	-	2.38347
SPCC737.04	-	9.3417
SPCC74.09	mug24	2.81373
SPCC757.06	-	2.06383
SPCC794.02	wtf5	2.2163
SPCC965.06	osr2	2.8345
SPCC965.07c	gst2	14.2737
SPCC965.11c	agp3	2.07791
SPCC965.12	-	2.02748
SPCP31B10.08c	rpl35a	2.19618
SPCPB16A4.06c	-	3.13748
SPCPB16A4.07	-	3.50382
SPCPB1C11.01	amt1	2.31891
SPCPB1C11.02	-	4.12237
SPCTRNAALA.12	-	5.57102
SPCTRNAARG.08	-	2.98857
SPCTRNAASN.05	-	4.82624
SPCTRNAASN.06	-	4.82624
SPCTRNAGLN.05	-	2.29121
SPCTRNAGLN.06	-	2.27594
SPCTRNAGLY.10	-	5.63646
SPCTRNAGLY.11	-	5.63646
SPCTRNAGLY.12	-	2.49345
SPCTRNAILE.09	-	3.19514
SPCTRNALEU.11	-	10.7795
SPCTRNALEU.12	-	14.4222
SPCTRNALEU.13	-	14.4222
SPCTRNAPHE.04	-	3.20635
SPCTRNAPHE.05	-	3.20635
SPCTRNAPRO.09	-	4.25231
SPCTRNASER.11	-	2.02294
SPCTRNATHR.08	-	2.53229
SPCTRNATHR.09	-	2.53229
SPCTRNATHR.10	-	2.18447
SPMIT.04	cox3	2.15733
SPMIT.07	atp6	2.59676
SPMIT.09	atp8	9.23015
SPMIT.10	atp9	3.61909
SPMITTRNAARG.01	-	10.2529
SPMITTRNAASN.01	-	5.94592
SPMITTRNAGLY.01	-	2.96463
SPMITTRNAHIS.01	-	2.42879
SPMITTRNAMET.01	-	84.8778
SPMITTRNAMET.02	-	2.21759
SPMITTRNATRP.01	-	6.77631
SPMITTRNAVAL.01	-	2.14809
SPNCRNA.02	prl2	5.30414
SPNCRNA.04	prl4	7.65688
SPNCRNA.06	prl6	2.58969
SPNCRNA.07	meu3	7.20288
SPNCRNA.1000	-	2.01672
SPNCRNA.1003	SPAC12B10.15c-antisense-1	3.08202
SPNCRNA.1014	-	2.15555
SPNCRNA.1016	-	2.43465
SPNCRNA.1019	SPAC458.02c-antisense-1	2.30357
SPNCRNA.1023	rex3-antisense-1	2.89322
SPNCRNA.1024	-	2.25583
SPNCRNA.1029	mug126-antisense-1	2.20447
SPNCRNA.103	sme2	5.34879
SPNCRNA.1032	-	2.30142
SPNCRNA.1035	-	3.80649
SPNCRNA.1037	SPAC1B3.04c-antisense-2	3.10863
SPNCRNA.1038	-	3.79619
SPNCRNA.1042	SPAC890.05-antisense-1	6.42083
SPNCRNA.1046	-	2.17119
SPNCRNA.1048	-	3.21531
SPNCRNA.1049	rrn5-antisense-1	4.78852
SPNCRNA.105	-	2.53474
SPNCRNA.1050	SPAC29A4.06c-antisense-1	2.03146
SPNCRNA.1057	-	2.07903
SPNCRNA.1060	ctf8-antisense-1	2.38284
SPNCRNA.1063	-	2.36856
SPNCRNA.1068	-	2.55427
SPNCRNA.1073	-	2.04715
SPNCRNA.1075	new12-antisense-1	3.12483
SPNCRNA.1079	rad2-antisense-1	2.0232
SPNCRNA.1086	SPAC1039.08-antisense-1	2.06653
SPNCRNA.1088	-	2.00345
SPNCRNA.1095	-	2.10316
SPNCRNA.1099	-	2.30198
SPNCRNA.1100	hsp3101-antisense-1	2.42611
SPNCRNA.1106	SPCC330.19c-antisense-1	3.98392
SPNCRNA.1107	-	5.2882
SPNCRNA.1114	-	3.42666
SPNCRNA.1124	-	4.35216
SPNCRNA.1127	kpa1-antisense-1	2.09648
SPNCRNA.1128	-	2.40529
SPNCRNA.1129	-	2.24615
SPNCRNA.1133	-	3.8607
SPNCRNA.1136	gcg1-antisense-2	2.84843
SPNCRNA.1141	-	3.3239
SPNCRNA.1142	mis18-antisense-1	3.0993
SPNCRNA.1143	SPCC1672.03c-antisense-1	4.80931
SPNCRNA.115	-	2.56971
SPNCRNA.1156	-	2.3822
SPNCRNA.1157	-	2.84396
SPNCRNA.1161	-	2.09923
SPNCRNA.1169	-	2.29551
SPNCRNA.1172	-	2.90825
SPNCRNA.1179	atd3-antisense-1	3.26648
SPNCRNA.1180	rec11-antisense-1	7.51816
SPNCRNA.1186	-	3.24347
SPNCRNA.1190	-	2.57682
SPNCRNA.1193	-	2.47936
SPNCRNA.1197	-	2.06139
SPNCRNA.121	-	4.38028
SPNCRNA.1218	-	3.81699
SPNCRNA.1220	-	3.26764
SPNCRNA.1221	-	4.47159
SPNCRNA.1229	SPCC1442.13c-antisense-1	3.20663
SPNCRNA.1231	-	2.75564
SPNCRNA.1233	spp27-antisense-1	2.40208
SPNCRNA.1236	-	3.14781
SPNCRNA.1239	-	2.45415
SPNCRNA.1240	ssp1-antisense-1	3.07863
SPNCRNA.1251	-	2.03692
SPNCRNA.1252	ams2-antisense-1	3.4154
SPNCRNA.1255	-	10.4289
SPNCRNA.1257	-	3.16433
SPNCRNA.1258	-	2.93449
SPNCRNA.1260	-	3.03117
SPNCRNA.1265	-	3.49342
SPNCRNA.1267	-	2.98816
SPNCRNA.1269	-	3.16828
SPNCRNA.1276	brl1-antisense-1	3.90184
SPNCRNA.1284	-	2.64833
SPNCRNA.1287	-	2.17479
SPNCRNA.1290	-	2.14041
SPNCRNA.1294	SPCC1827.07c-antisense-1	3.05594
SPNCRNA.1298	SPCC569.02c-antisense-1	3.93061
SPNCRNA.131	tos2	3.27098
SPNCRNA.1325	-	2.97136
SPNCRNA.1350	-	2.84006
SPNCRNA.1359	-	2.02886
SPNCRNA.1360	-	3.93026
SPNCRNA.1366	-	4.26238
SPNCRNA.1367	SPBC1685.12c-antisense-1	4.48696
SPNCRNA.1372	-	2.22316
SPNCRNA.1378	cbp6-antisense-1	9.82407
SPNCRNA.1379	-	2.52594
SPNCRNA.1394	-	4.96538
SPNCRNA.14	prl14	3.32523
SPNCRNA.1406	rhn1-antisense-1	2.7884
SPNCRNA.1407	SPBC337.10c-antisense-1	3.38191
SPNCRNA.142	-	3.36551
SPNCRNA.1423	-	4.07258
SPNCRNA.1424	-	4.44083
SPNCRNA.1436	-	3.10074
SPNCRNA.1441	-	3.08168
SPNCRNA.1443	-	2.17514
SPNCRNA.1444	-	3.09245
SPNCRNA.1452	-	3.71426
SPNCRNA.1455	-	2.31796
SPNCRNA.1458	-	2.84017
SPNCRNA.1463	-	3.09187
SPNCRNA.1467	mdl1-antisense-1	4.4378
SPNCRNA.1470	ser2-antisense-1	2.48685
SPNCRNA.1476	mcp4-antisense-1	2.50247
SPNCRNA.1479	-	2.71603
SPNCRNA.1480	SPBC16E9.20-antisense-1	2.72537
SPNCRNA.1482	-	5.82252
SPNCRNA.1483	-	2.36347
SPNCRNA.1485	-	2.89388
SPNCRNA.1490	-	2.51983
SPNCRNA.1492	rct1-antisense-1	3.66464
SPNCRNA.1495	cdc18-antisense-1	2.04639
SPNCRNA.1497	-	4.8121
SPNCRNA.1499	-	3.62043
SPNCRNA.15	prl15	10.0884
SPNCRNA.1503	-	2.05513
SPNCRNA.1504	-	3.90859
SPNCRNA.1511	-	3.05186
SPNCRNA.1521	-	3.02508
SPNCRNA.1523	SPBC365.11-antisense-1	2.84018
SPNCRNA.1526	exo1-antisense-1	2.86145
SPNCRNA.1527	-	14.2285
SPNCRNA.1528	tri1-antisense-1	2.15573
SPNCRNA.1530	-	2.12535
SPNCRNA.1531	-	2.31156
SPNCRNA.1536	-	2.3419
SPNCRNA.1553	-	3.22818
SPNCRNA.1554	-	4.61795
SPNCRNA.156	-	2.09003
SPNCRNA.1561	-	2.81758
SPNCRNA.1569	mhf1-antisense-1	3.38611
SPNCRNA.1573	SPBC15D4.05-antisense-1	2.24529
SPNCRNA.1577	taf73-antisense-1	3.80555
SPNCRNA.1580	mug136-antisense-1	2.22831
SPNCRNA.1585	caf5-antisense-1	3.71884
SPNCRNA.1589	SPBC19F8.04c-antisense-1	4.66541
SPNCRNA.159	-	2.21676
SPNCRNA.1591	nto1-antisense-1	2.33056
SPNCRNA.1595	-	2.35002
SPNCRNA.1596	-	3.41119
SPNCRNA.1597	SPBC3B8.03-antisense-1	2.05792
SPNCRNA.1601	SPBC2G2.17c-antisense-1	4.88574
SPNCRNA.1604	-	2.05588
SPNCRNA.1605	-	13.1422
SPNCRNA.1616	-	3.19963
SPNCRNA.1617	SPBC887.16-antisense-1	2.31508
SPNCRNA.1620	pgp2-antisense-1	2.29847
SPNCRNA.1622	-	2.22299
SPNCRNA.1626	-	3.99036
SPNCRNA.1628	ppm1-antisense-1	2.01538
SPNCRNA.1631	-	3.79615
SPNCRNA.1634	SPBC13G1.05-antisense-1	3.92789
SPNCRNA.1638	hip1-antisense-1	2.36686
SPNCRNA.1640	vps13a-antisense-1	2.13757
SPNCRNA.1646	pet117-antisense-1	3.57436
SPNCRNA.1647	SPBC1604.09c-antisense-1	3.24814
SPNCRNA.1649	-	2.64043
SPNCRNA.1650	-	2.50039
SPNCRNA.1651	-	6.20734
SPNCRNA.1653	cwf28-antisense-1	2.14508
SPNCRNA.1654	SPBC3B9.04-antisense-1	4.93965
SPNCRNA.166	-	2.09562
SPNCRNA.1660	SPBC215.10-antisense-1	3.18175
SPNCRNA.1661	cwf10-antisense-1	2.63691
SPNCRNA.1662	rev1-antisense-1	2.01185
SPNCRNA.1664	tim54-antisense-1	4.51292
SPNCRNA.1680	rtt109-antisense-1	2.16995
SPNCRNA.1681	-	2.16591
SPNCRNA.1684	-	2.21913
SPNCRNA.184	-	5.04438
SPNCRNA.185	-	5.70663
SPNCRNA.188	-	4.07266
SPNCRNA.189	-	11.2084
SPNCRNA.190	-	2.67865
SPNCRNA.192	-	3.75758
SPNCRNA.20	prl20	3.35276
SPNCRNA.201	-	2.54247
SPNCRNA.204	-	2.7935
SPNCRNA.208	-	3.71531
SPNCRNA.209	-	3.66569
SPNCRNA.210	-	13.4954
SPNCRNA.215	-	2.06227
SPNCRNA.218	-	4.07893
SPNCRNA.22	prl22	2.22323
SPNCRNA.227	-	3.14395
SPNCRNA.23	prl23	3.59548
SPNCRNA.230	-	2.10297
SPNCRNA.231	-	2.28653
SPNCRNA.236	-	2.33711
SPNCRNA.239	-	3.81308
SPNCRNA.242	-	2.89061
SPNCRNA.26	prl26	3.58613
SPNCRNA.266	-	4.59012
SPNCRNA.268	-	2.98023
SPNCRNA.271	-	2.29998
SPNCRNA.273	-	2.83106
SPNCRNA.284	-	5.91013
SPNCRNA.286	-	45.0777
SPNCRNA.29	meu19	6.98801
SPNCRNA.305	-	4.74211
SPNCRNA.307	-	11.6585
SPNCRNA.31	prl31	9.65358
SPNCRNA.32	prl32	27.6445
SPNCRNA.322	-	2.87572
SPNCRNA.323	-	6.52092
SPNCRNA.324	-	2.09496
SPNCRNA.325	-	19.1111
SPNCRNA.329	-	3.04057
SPNCRNA.334	-	3.06109
SPNCRNA.34	prl34	2.38446
SPNCRNA.341	-	34.3819
SPNCRNA.36	prl36	3.37365
SPNCRNA.361	-	2.03777
SPNCRNA.362	-	3.5976
SPNCRNA.373	-	2.00189
SPNCRNA.380	-	4.06779
SPNCRNA.385	-	7.07967
SPNCRNA.388	-	7.91071
SPNCRNA.392	-	2.29427
SPNCRNA.40	prl40	4.60981
SPNCRNA.401	-	6.66186
SPNCRNA.405	-	5.77371
SPNCRNA.417	-	5.39639
SPNCRNA.427	-	2.56005
SPNCRNA.431	-	2.74944
SPNCRNA.436	-	4.92653
SPNCRNA.437	-	3.46974
SPNCRNA.441	-	3.27993
SPNCRNA.445	snoR61	3.76305
SPNCRNA.449	-	5.83648
SPNCRNA.450	-	60.768
SPNCRNA.451	-	3.79206
SPNCRNA.467	-	4.66371
SPNCRNA.475	-	2.075
SPNCRNA.478	-	3.89178
SPNCRNA.480	-	2.01672
SPNCRNA.485	-	2.14457
SPNCRNA.488	-	11.9222
SPNCRNA.491	-	2.48619
SPNCRNA.498	-	2.63125
SPNCRNA.499	-	4.4128
SPNCRNA.50	prl50	5.6832
SPNCRNA.507	-	3.78905
SPNCRNA.510	-	11.4811
SPNCRNA.513	-	3.98225
SPNCRNA.515	-	5.06159
SPNCRNA.520	-	2.36175
SPNCRNA.523	-	2.96032
SPNCRNA.524	-	35.909
SPNCRNA.528	-	4.01005
SPNCRNA.530	-	9.88824
SPNCRNA.536	mas2-antisense-1	2.38267
SPNCRNA.54	prl54	2.97874
SPNCRNA.557	ctr1-antisense-2	3.3917
SPNCRNA.563	SPAC637.08-antisense-1	3.17476
SPNCRNA.570	-	5.41442
SPNCRNA.577	SPBC1652.02-antisense-1	2.3049
SPNCRNA.58	prl58	3.31674
SPNCRNA.607	fta5-antisense-1	2.64258
SPNCRNA.610	SPAC11D3.15-antisense-1	2.8721
SPNCRNA.62	prl62	2.86155
SPNCRNA.621	-	2.20546
SPNCRNA.623	-	2.22946
SPNCRNA.626	-	4.12189
SPNCRNA.628	-	2.56912
SPNCRNA.648	-	2.17343
SPNCRNA.651	-	5.49745
SPNCRNA.653	cut3-antisense-1	2.51384
SPNCRNA.654	SPAC24H6.02c-antisense-1	6.96466
SPNCRNA.656	-	10.7469
SPNCRNA.659	psf3-antisense-1	3.0627
SPNCRNA.66	prl66	2.01696
SPNCRNA.661	SPAC2F7.09c-antisense-1	2.8047
SPNCRNA.662	SPAC13A11.06-antisense-1	3.24412
SPNCRNA.664	-	8.0687
SPNCRNA.667	-	2.93389
SPNCRNA.67	prl67	4.87825
SPNCRNA.670	-	2.2418
SPNCRNA.672	-	2.39121
SPNCRNA.676	alp41-antisense-1	2.78606
SPNCRNA.679	-	5.64314
SPNCRNA.680	-	2.76666
SPNCRNA.684	-	2.90749
SPNCRNA.688	vps4-antisense-1	2.27216
SPNCRNA.71	-	2.40271
SPNCRNA.713	SPAC56F8.02-antisense-1	2.46637
SPNCRNA.716	SPAC56F8.12-antisense-1	2.50224
SPNCRNA.717	-	2.05159
SPNCRNA.723	-	3.57282
SPNCRNA.73	eta2-antisense-3	3.71891
SPNCRNA.739	cyp1-antisense-1	3.10964
SPNCRNA.742	SPAC9.08c-antisense-1	6.53468
SPNCRNA.745	-	11.3248
SPNCRNA.751	-	3.06968
SPNCRNA.755	SPAC824.04-antisense-1	2.01545
SPNCRNA.757	-	3.90569
SPNCRNA.771	arb1-antisense-1	3.40989
SPNCRNA.779	-	2.44029
SPNCRNA.780	-	2.52921
SPNCRNA.781	-	2.09237
SPNCRNA.788	SPAC17H9.12c-antisense-1	5.64725
SPNCRNA.79	-	2.05905
SPNCRNA.795	utp5-antisense-1	2.34436
SPNCRNA.80	-	3.51581
SPNCRNA.806	SPAC18G6.13-antisense-1	2.38249
SPNCRNA.808	-	2.16612
SPNCRNA.810	-	2.93181
SPNCRNA.813	SPAC6C3.03c-antisense-1	2.47286
SPNCRNA.819	-	3.74215
SPNCRNA.82	mrp1	2.17228
SPNCRNA.825	-	3.45484
SPNCRNA.833	-	2.03498
SPNCRNA.836	myp2-antisense-1	2.23553
SPNCRNA.839	SPAC4A8.10-antisense-1	2.9935
SPNCRNA.84	IRC1-L	4.58285
SPNCRNA.845	-	2.53401
SPNCRNA.860	-	2.15004
SPNCRNA.867	-	6.10824
SPNCRNA.875	gcv1-antisense-1	2.59327
SPNCRNA.876	-	2.71237
SPNCRNA.88	-	24.3938
SPNCRNA.881	-	2.29059
SPNCRNA.882	-	2.18621
SPNCRNA.886	SPAC589.03c-antisense-1	2.08579
SPNCRNA.887	slx4-antisense-1	3.27348
SPNCRNA.889	SPAC688.12c-antisense-1	2.14111
SPNCRNA.890	set13-antisense-1	2.46783
SPNCRNA.893	-	4.92536
SPNCRNA.894	fmc1-antisense-1	2.19361
SPNCRNA.90	-	6.1735
SPNCRNA.901	-	3.00916
SPNCRNA.915	-	2.52061
SPNCRNA.919	-	5.3088
SPNCRNA.923	-	2.15065
SPNCRNA.93	-	2.29177
SPNCRNA.935	-	3.6045
SPNCRNA.936	rad50-antisense-1	3.07335
SPNCRNA.94	-	4.4488
SPNCRNA.942	-	5.84153
SPNCRNA.944	-	5.25025
SPNCRNA.95	IRC1-R	4.77683
SPNCRNA.952	trm5-antisense-1	2.07494
SPNCRNA.963	-	4.59785
SPNCRNA.965	-	4.08825
SPNCRNA.966	-	2.8013
SPNCRNA.974	-	2.06158
SPNCRNA.978	SPAC27F1.10-antisense-1	3.06071
SPNCRNA.984	-	2.14425
SPNCRNA.99	-	5.55804
SPNCRNA.995	-	3.25043
SPRRNA.03	-	9.29124
SPRRNA.04	-	10.7235
SPRRNA.05	-	9.52382
SPRRNA.06	-	8.03127
SPRRNA.07	-	15.7006
SPRRNA.10	-	399.875
SPRRNA.11	-	9.62894
SPRRNA.12	-	3.08568
SPRRNA.13	-	9.11034
SPRRNA.14	-	7.37101
SPRRNA.16	-	8.10053
SPRRNA.17	-	7.87402
SPRRNA.18	-	9.49405
SPRRNA.19	-	7.96401
SPRRNA.20	-	8.70548
SPRRNA.24	-	8.44826
SPRRNA.26	-	8.83707
SPRRNA.27	-	8.02132
SPRRNA.28	-	8.16015
SPRRNA.29	-	8.71351
SPRRNA.30	-	7.83965
SPRRNA.31	-	7.93328
SPRRNA.32	-	8.17446
SPRRNA.33	-	8.30745
SPRRNA.34	-	10.2185
SPRRNA.35	-	329.688
SPRRNA.36	-	8.05874
SPRRNA.37	-	9.51908
SPRRNA.38	-	8.84505
SPRRNA.39	-	8.04524
SPRRNA.40	-	8.62593
SPRRNA.53	-	4.02363
SPRRNA.54	-	6.1107
SPRRNA.55	-	9.35294
SPSNORNA.02	snoZ8	3.46852
SPSNORNA.04	snoZ5	11.7671
SPSNORNA.09	snR51b	4.72248
SPSNORNA.12	snoR02	5.49683
SPSNORNA.13	snoR69b	4.30425
SPSNORNA.15	snoR38	10.8143
SPSNORNA.16	snoR56	5.01297
SPSNORNA.17	snoR58	2.01925
SPSNORNA.19	snoR69	10.1414
SPSNORNA.20	snR30	3.29872
SPSNORNA.21	snoU14	10.3353
SPSNORNA.22	snoR54	6.78336
SPSNORNA.23	snoZ15	12.7776
SPSNORNA.24	snoR39b	4.15917
SPSNORNA.25	snoZ30	2.76606
SPSNORNA.26	snoU18	3.75007
SPSNORNA.27	snoR47	3.74307
SPSNORNA.28	snoR68	34.0118
SPSNORNA.29	sno52	3.79953
SPSNORNA.32	sno12	6.17281
SPSNORNA.33	sno16	4.55838
SPSNORNA.34	sno20	5.04395
SPSNORNA.35	snR3	2.40412
SPSNORNA.36	snR5	4.64479
SPSNORNA.38	snR33	2.40611
SPSNORNA.39	snR36	5.98905
SPSNORNA.42	snR90	5.81728
SPSNORNA.43	snR91	6.70477
SPSNORNA.44	snR92	3.37991
SPSNORNA.45	snR93	2.14492
SPSNORNA.46	snR94	2.26132
SPSNORNA.49	snR97	13.1639
SPSNORNA.53	snR88	14.6844
SPSNORNA.54	-	3.54768
SPSNRNA.03	snu3	2.88957
SPSNRNA.06	snu6	2.84129
SPSNRNA.07	snu32	3.33721

## Sheet: cwf10-1 upregulated
tracking_id	gene_short_name	cwf10-1/WT fold change (FPKM)
SPSNORNA.41	snR46	1131.99
SPNCRNA.114	-	728.406
SPBC460.02c	-	657.703
SPATRNAALA.06	-	505.38
SPNCRNA.514	-	395.939
SPSNORNA.36	snR5	363.108
SPNCRNA.127	-	343.992
SPBTRNALEU.05	-	294.998
SPSNORNA.37	snR10	280.548
SPSNORNA.05	snoZ4	277.031
SPNCRNA.805	ypt3-antisense-1	248.196
SPSNORNA.48	snR96	208.432
SPNCRNA.734	ade3-antisense-1	170.91
SPNCRNA.100	-	160.884
SPNCRNA.874	SPAC31G5.21-antisense-1	156.901
SPNCRNA.847	SPAC6F6.03c-antisense-1	154.478
SPAC29A4.22	-	150.529
SPNCRNA.638	cid14-antisense-1	149.055
SPNCRNA.39	prl39	148.05
SPNCRNA.1240	ssp1-antisense-1	143.587
SPNCRNA.1386	pdf1-antisense-1	123.51
SPNCRNA.1632	utp4-antisense-1	121.397
SPNCRNA.1131	mrps8-antisense-1	116.253
SPNCRNA.1396	psy2-antisense-1	111.519
SPNCRNA.744	SPAC57A7.06-antisense-1	110.38
SPNCRNA.757	-	110.124
SPNCRNA.341	-	107.035
SPNCRNA.633	fal1-antisense-1	106.906
SPNCRNA.1620	pgp2-antisense-1	106.483
SPNCRNA.758	amt2-antisense-1	102.418
SPBTRNAARG.05	-	102.122
SPNCRNA.1160	SPCC1393.09c-antisense-1	100.138
SPAC27E2.13	-	99.1865
SPNCRNA.1346	-	96.3953
SPMITTRNATHR.01	-	96.174
SPBTRNATYR.02	-	90.6896
SPBTRNATYR.03	-	90.6896
SPNCRNA.576	qrs1-antisense-1	89.9139
SPNCRNA.803	hrp1-antisense-1	89.5711
SPNCRNA.1445	SPBC27.01c-antisense-1	89.1111
SPNCRNA.1329	-	87.7559
SPAC20G4.09	-	85.623
SPNCRNA.1046	-	84.5818
SPNCRNA.475	-	80.3882
SPNCRNA.563	SPAC637.08-antisense-1	79.7439
SPNCRNA.562	nop12-antisense-1	77.8734
SPNCRNA.1512	pvg3-antisense-1	77.0698
SPNCRNA.719	SPAC22A12.14c-antisense-1	75.7964
SPNCRNA.640	efg1-antisense-1	74.4293
SPNCRNA.568	ade7-antisense-1	72.8193
SPNCRNA.1282	-	72.5966
SPNCRNA.852	rif1-antisense-1	72.2511
SPNCRNA.1066	SPAC2H10.02c-antisense-1	71.9786
SPNCRNA.715	mug54-antisense-1	71.6135
SPNCRNA.843	hcs1-antisense-1	70.7798
SPNCRNA.27	prl27	70.6262
SPNCRNA.759	dbr1-antisense-1	68.7862
SPNCRNA.1349	stt3-antisense-1	68.63
SPNCRNA.639	mcp60-antisense-1	68.0131
SPNCRNA.748	SPAP27G11.02-antisense-1	65.9922
SPNCRNA.1144	asp1-antisense-1	65.8714
SPRRNA.41	-	65.3032
SPNCRNA.822	seh1-antisense-1	63.8157
SPNCRNA.1183	SPCC23B6.02c-antisense-1	63.4071
SPNCRNA.1405	prp2-antisense-1	62.9566
SPNCRNA.997	SPAC637.04-antisense-1	62.9553
SPNCRNA.711	rad52-antisense-1	62.7255
SPNCRNA.25	prl25	60.0232
SPNCRNA.1525	psm1-antisense-1	59.8292
SPNCRNA.1529	orc1-antisense-1	59.2614
SPNCRNA.558	npr2-antisense-1	57.7942
SPAPB8E5.10	-	56.5603
SPNCRNA.397	-	55.9796
SPNCRNA.1009	SPAC144.01-antisense-1	55.7153
SPNCRNA.1270	epl1-antisense-1	54.7628
SPNCRNA.14	prl14	54.7151
SPNCRNA.1272	SPCC1919.04-antisense-1	54.5713
SPNCRNA.1585	caf5-antisense-1	53.7181
SPNCRNA.559	SPACUNK4.09-antisense-1	53.3983
SPNCRNA.1328	SPBC660.08-antisense-1	53.2958
SPNCRNA.1072	SPAP8A3.07c-antisense-1	53.0895
SPBC1347.14c	-	52.6734
SPNCRNA.824	SPAC6B12.04c-antisense-1	50.8869
SPNCRNA.818	pck1-antisense-1	50.6068
SPNCRNA.575	SPBP8B7.10c-antisense-1	50.3972
SPNCRNA.1614	snx3-antisense-1	50.239
SPNCRNA.1206	nup211-antisense-1	49.5584
SPBC460.01c	-	48.8173
SPNCRNA.1448	sua1-antisense-1	48.3404
SPNCRNA.1379	-	47.6259
SPNCRNA.654	SPAC24H6.02c-antisense-1	47.5523
SPNCRNA.403	-	46.1355
SPNCRNA.1354	sda1-antisense-1	45.5599
SPBTRNAVAL.05	-	45.3448
SPBTRNAVAL.07	-	45.3448
SPBTRNAVAL.08	-	45.3448
SPCTRNAVAL.09	-	45.3448
SPCTRNAVAL.10	-	45.3448
SPCTRNAVAL.12	-	45.3448
SPAC2F3.07c	-	45.1679
SPNCRNA.1136	gcg1-antisense-2	45.1453
SPNCRNA.1439	lin1-antisense-1	44.9558
SPNCRNA.1646	pet117-antisense-1	44.3248
SPNCRNA.1660	SPBC215.10-antisense-1	42.6022
SPNCRNA.1642	SPBC21C3.07c-antisense-1	42.3241
SPNCRNA.1033	SPAC19B12.01-antisense-1	42.2463
SPNCRNA.693	SPAC521.04c-antisense-1	42.214
SPNCRNA.1345	SPBC1271.07c-antisense-1	41.5278
SPNCRNA.1149	SPCC5E4.10c-antisense-1	41.5246
SPNCRNA.1043	gmh3-antisense-1	41.4225
SPNCRNA.983	tsn1-antisense-1	40.9609
SPNCRNA.528	-	40.4887
SPNCRNA.1418	mrps17-antisense-1	39.114
SPNCRNA.1508	iws1-antisense-1	38.6474
SPNCRNA.477	-	38.2565
SPCC757.02c	-	37.9223
SPNCRNA.1017	sup45-antisense-1	37.7145
SPNCRNA.1577	taf73-antisense-1	37.673
SPNCRNA.307	-	37.0238
SPNCRNA.902	SPAC26A3.17c-antisense-1	36.9627
SPNCRNA.1638	hip1-antisense-1	36.635
SPNCRNA.631	trk2-antisense-1	36.1859
SPNCRNA.1155	cds1-antisense-1	35.4862
SPBC460.03	vba2	35.3204
SPNCRNA.79	-	35.1038
SPNCRNA.632	tra2-antisense-1	35.0902
SPNCRNA.1335	SPBC800.12c-antisense-1	34.8966
SPNCRNA.05	prl5	34.6011
SPNCRNA.1211	SPCC777.06c-antisense-1	34.59
SPNCRNA.1496	-	34.419
SPNCRNA.1478	pab2-antisense-1	34.2165
SPNCRNA.932	SPAC15E1.10-antisense-1	34.1916
SPBC31F10.08	mde2	34.0926
SPNCRNA.66	prl66	33.8371
SPAC4F10.17	-	33.7146
SPNCRNA.1675	SPBC1861.05-antisense-1	33.6939
SPNCRNA.836	myp2-antisense-1	33.603
SPNCRNA.15	prl15	33.5435
SPNCRNA.1557	lid2-antisense-1	32.9891
SPNCRNA.875	gcv1-antisense-1	32.9517
SPAC186.01	pfl9	32.9125
SPBC8D2.19	mde3	32.7169
SPNCRNA.1079	rad2-antisense-1	32.4479
SPNCRNA.1677	doa10-antisense-1	32.356
SPNCRNA.788	SPAC17H9.12c-antisense-1	32.2541
SPNCRNA.1462	-	32.1329
SPNCRNA.204	-	32.081
SPNCRNA.1407	SPBC337.10c-antisense-1	31.6752
SPNCRNA.1199	ynd1-antisense-1	31.4807
SPNCRNA.1693	-	31.4396
SPNCRNA.1173	ppc1-antisense-1	31.2895
SPNCRNA.795	utp5-antisense-1	31.235
SPBTRNAASP.05	-	30.9563
SPNCRNA.1655	rpa43-antisense-1	30.906
SPNCRNA.955	SPAC27E2.02-antisense-1	30.6987
SPNCRNA.1275	SPCC1919.13c-antisense-1	30.6204
SPNCRNA.1090	atd2-antisense-1	30.5702
SPNCRNA.1040	SPAC1952.08c-antisense-1	30.1665
SPCC417.04	-	29.8232
SPNCRNA.1360	-	29.5346
SPNCRNA.453	-	29.3036
SPNCRNA.1126	SPCC553.08c-antisense-1	29.1277
SPNCRNA.888	end4-antisense-1	28.9538
SPNCRNA.471	-	28.8893
SPNCRNA.580	tdp1-antisense-1	28.6923
SPBC1861.06c	mug131	28.4321
SPBC1198.12	mfr1	28.393
SPNCRNA.1225	rox3-antisense-1	28.326
SPNCRNA.13	prl13	28.2967
SPNCRNA.442	-	27.8329
SPNCRNA.643	trm112-antisense-1	27.5988
SPCC1739.08c	-	27.5472
SPNCRNA.952	trm5-antisense-1	27.4275
SPBC2F12.09c	atf21	27.3874
SPNCRNA.922	rqc1-antisense-1	27.2654
SPNCRNA.1330	-	27.2083
SPNCRNA.272	-	27.0065
SPNCRNA.584	SPCC1919.05-antisense-2	26.9841
SPNCRNA.1659	arg4-antisense-1	26.8982
SPCC1235.13	ght6	26.7551
SPNCRNA.134	-	26.7262
SPBTRNAMET.04	-	26.7137
SPNCRNA.120	-	26.7136
SPNCRNA.842	vma13-antisense-1	26.6576
SPNCRNA.1178	SPCC550.03c-antisense-1	26.5671
SPNCRNA.1535	mfg1-antisense-1	26.3893
SPNCRNA.569	rtt10-antisense-1	26.3676
SPNCRNA.1280	SPCC965.04c-antisense-1	26.2299
SPNCRNA.850	SPAC6F6.12-antisense-1	26.0705
SPCC663.14c	trp663	26.0361
SPCC320.07c	mde7	26.0327
SPBC19F8.06c	meu22	25.9635
SPNCRNA.1414	SPBC1709.19c-antisense-1	25.9603
SPNCRNA.1427	-	25.8605
SPNCRNA.776	SPAC3H1.08c-antisense-1	25.7242
SPNCRNA.1358	-	25.6729
SPNCRNA.1613	SPBC887.02-antisense-1	25.5741
SPNCRNA.414	-	25.4415
SPNCRNA.853	-	25.4087
SPNCRNA.1373	SPBC839.03c-antisense-1	25.2725
SPMTR.01	mat2-Pc	25.0421
SPCC830.04c	mug128	24.8753
SPNCRNA.1412	erg27-antisense-1	24.7722
SPNCRNA.956	dal1-antisense-1	24.7349
SPNCRNA.1654	SPBC3B9.04-antisense-1	24.0465
SPBC8D2.23	new15	23.9117
SPAC29A4.12c	mug108	23.7076
SPSNORNA.42	snR90	23.599
SPNCRNA.1608	cbp1-antisense-2	23.4458
SPNCRNA.1661	cwf10-antisense-1	23.331
SPNCRNA.1442	-	23.1188
SPNCRNA.254	-	23.0982
SPNCRNA.1050	SPAC29A4.06c-antisense-1	23.0555
SPNCRNA.67	prl67	22.9787
SPNCRNA.87	-	22.7561
SPNCRNA.1344	SPBC1271.08c-antisense-1	22.7282
SPNCRNA.610	SPAC11D3.15-antisense-1	22.3597
SPSNORNA.28	snoR68	22.2661
SPNCRNA.820	kap114-antisense-1	22.1312
SPNCRNA.1451	cdc28-antisense-1	22.0445
SPNCRNA.883	otu1-antisense-1	21.9551
SPNCRNA.816	SPAC17G8.02-antisense-1	21.4022
SPNCRNA.216	-	21.3219
SPNCRNA.637	sif3-antisense-1	21.2101
SPNCRNA.750	-	21.1417
SPBC1778.04	spo6	21.0719
SPNCRNA.555	ire1-antisense-1	20.8709
SPNCRNA.1492	rct1-antisense-1	20.6328
SPNCRNA.1500	his5-antisense-1	20.6168
SPNCRNA.182	-	20.2873
SPNCRNA.705	fap2-antisense-1	20.2825
SPNCRNA.43	prl43	20.2256
SPNCRNA.683	SPAC4G8.09-antisense-1	20.1807
SPNCRNA.1413	cft2-antisense-1	20.1726
SPNCRNA.1627	rng9-antisense-1	20.1589
SPNCRNA.754	bst1-antisense-1	20.1276
SPNCRNA.960	SPAC26H5.04-antisense-1	20.107
SPCC584.02	cuf2	20.0923
SPNCRNA.936	rad50-antisense-1	20.0113
SPNCRNA.1076	sum1-antisense-1	19.9229
SPNCRNA.1180	rec11-antisense-1	19.9106
SPNCRNA.763	sgt1-antisense-1	19.8868
SPNCRNA.1515	SPBC12C2.11-antisense-1	19.8686
SPNCRNA.931	grx2-antisense-1	19.7879
SPNCRNA.1653	cwf28-antisense-1	19.7846
SPNCRNA.676	alp41-antisense-1	19.6523
SPNCRNA.231	-	19.6502
SPBC21C3.18	spo4	19.5392
SPNCRNA.488	-	19.458
SPNCRNA.1587	cdc7-antisense-1	19.4454
SPNCRNA.1093	SPAC869.09-antisense-1	19.3922
SPAC977.18	-	19.2932
SPBCPT2R1.10	-	19.2733
SPNCRNA.1006	dhc1-antisense-1	19.2116
SPCC1223.02	nmt1	19.2058
SPNCRNA.697	SPAC1687.19c-antisense-1	19.1583
SPNCRNA.701	SPAC222.13c-antisense-1	18.7749
SPNCRNA.731	cox1101-antisense-1	18.5798
SPNCRNA.325	-	18.5555
SPNCRNA.1276	brl1-antisense-1	18.5511
SPNCRNA.898	pcp1-antisense-1	18.4952
SPAPB8E5.05	mfm1	18.4765
SPNCRNA.761	ucp7-antisense-1	18.3712
SPNCRNA.617	rad8-antisense-1	18.2788
SPBC1703.08c	-	18.2364
SPCC1020.01c	pma2	18.0289
SPNCRNA.620	aps1-antisense-1	17.9827
SPNCRNA.1672	-	17.9627
SPNCRNA.534	-	17.9462
SPNCRNA.508	-	17.9239
SPAC869.06c	-	17.8507
SPBC106.07c	-	17.7477
SPNCRNA.1484	pdp1-antisense-1	17.7211
SPNCRNA.1195	tti1-antisense-1	17.4712
SPNCRNA.1454	SPBC19C2.10-antisense-1	17.4673
SPNCRNA.700	mss1-antisense-1	17.4557
SPAC212.10	-	17.4505
SPNCRNA.581	SPCC1393.03-antisense-1	17.396
SPNCRNA.554	SPAC10F6.08c-antisense-1	17.3594
SPBPB21E7.07	aes1	17.2605
SPNCRNA.1317	mal1-antisense-1	17.0669
SPNCRNA.1569	mhf1-antisense-1	17.0605
SPNCRNA.790	spo3-antisense-1	17.0069
SPNCRNA.1214	SPCC663.10-antisense-1	16.9323
SPNCRNA.1564	SPBC1703.11-antisense-1	16.8347
SPNCRNA.1697	gal1-antisense-1	16.7591
SPNCRNA.645	SPAC13C5.04-antisense-1	16.6899
SPNCRNA.1588	spn7-antisense-1	16.6649
SPCC13B11.02c	-	16.5987
SPBC28E12.02	-	16.5122
SPNCRNA.1450	ngg1-antisense-1	16.5087
SPNCRNA.1401	mit1-antisense-1	16.4617
SPNCRNA.832	SPAC23H3.15c-antisense-1	16.4021
SPCC1919.11	mug137	16.4009
SPNCRNA.829	-	16.3787
SPNCRNA.572	cmc1-antisense-1	16.2816
SPNCRNA.1323	SPBC1198.07c-antisense-1	16.2708
SPAC10F6.15	-	16.1102
SPAC22F3.04	mug62	16.0521
SPAC8E11.03c	dmc1	16.005
SPNCRNA.1503	-	15.9748
SPBPB2B2.18	-	15.9503
SPNCRNA.80	-	15.7913
SPNCRNA.62	prl62	15.7745
SPCC777.04	-	15.6753
SPNCRNA.690	prh1-antisense-1	15.5141
SPNCRNA.371	-	15.4614
SPCC1259.14c	meu27	15.1267
SPNCRNA.851	SPAC6F6.19-antisense-1	15.0589
SPNCRNA.1686	ufd1-antisense-1	14.7764
SPBTRNALEU.06	-	14.7499
SPBTRNALEU.07	-	14.7499
SPCTRNALEU.12	-	14.7499
SPCTRNALEU.13	-	14.7499
SPNCRNA.959	pcf2-antisense-1	14.7035
SPNCRNA.1085	SPAC1039.07c-antisense-1	14.6887
SPNCRNA.32	prl32	14.6733
SPNCRNA.1041	ure2-antisense-1	14.6498
SPNCRNA.93	-	14.5935
SPNCRNA.1084	-	14.4948
SPNCRNA.567	atp3-antisense-1	14.3462
SPNCRNA.1596	-	14.3462
SPCC132.04c	gdh2	14.34
SPNCRNA.1635	did2-antisense-1	14.3297
SPCC1840.12	opt3	14.2995
SPBP4G3.02	pho1	14.2047
SPNCRNA.1133	-	13.9928
SPNCRNA.373	-	13.8847
SPNCRNA.1495	cdc18-antisense-1	13.8185
SPNCRNA.752	ubx3-antisense-1	13.7561
SPCC338.02	mug112	13.7151
SPAPB17E12.09	-	13.6694
SPAC343.07	mug28	13.6536
SPNCRNA.232	-	13.6418
SPNCRNA.1008	-	13.5052
SPNCRNA.1023	rex3-antisense-1	13.5033
SPNCRNA.384	-	13.3953
SPNCRNA.1411	cyp3-antisense-1	13.2861
SPBC21D10.08c	-	13.2547
SPNCRNA.499	-	13.2289
SPBC336.05c	-	13.1375
SPNCRNA.1377	SPBC115.02c-antisense-1	13.0984
SPNCRNA.473	-	13.0749
SPNCRNA.467	-	13.0574
SPNCRNA.635	tup11-antisense-1	13.0524
SPNCRNA.1212	-	13.04
SPCC70.04c	-	12.9939
SPNCRNA.247	-	12.8902
SPNCRNA.673	rad15-antisense-1	12.8896
SPNCRNA.1271	ckk2-antisense-1	12.8862
SPNCRNA.1622	-	12.7429
SPNCRNA.464	-	12.7208
SPCC191.11	inv1	12.6998
SPNCRNA.573	exg3-antisense-1	12.6487
SPNCRNA.234	-	12.544
SPNCRNA.1289	ubp12-antisense-1	12.5104
SPNCRNA.1438	cdc2-antisense-1	12.469
SPNCRNA.1578	rpl102-antisense-1	12.4455
SPBC1198.14c	fbp1	12.4207
SPCC1620.04c	mug55	12.4124
SPNCRNA.92	-	12.3841
SPNCRNA.362	-	12.3603
SPAC4H3.12c	-	12.3479
SPAC17A5.18c	rec25	12.3002
SPNCRNA.826	cpc2-antisense-1	12.1907
SPNCRNA.688	vps4-antisense-1	12.1633
SPBC29A10.09c	tri1	12.1604
SPNCRNA.1184	SPCC1322.02-antisense-1	12.1554
SPBPJ4664.03	mfm3	12.0706
SPNCRNA.1077	SPAC4D7.06c-antisense-1	12.0648
SPNCRNA.1019	SPAC458.02c-antisense-1	12.055
SPNCRNA.1082	sec16-antisense-1	11.9572
SPBC24C6.09c	-	11.862
SPNCRNA.938	swc3-antisense-1	11.7943
SPBC146.11c	mug97	11.7215
SPNCRNA.1376	tef103-antisense-1	11.646
SPNCRNA.737	-	11.6136
SPNCRNA.873	-	11.6108
SPCC622.03c	-	11.5674
SPNCRNA.266	-	11.5581
SPNCRNA.1666	-	11.5547
SPCC1442.11c	-	11.5335
SPNCRNA.1062	-	11.5194
SPNCRNA.1166	-	11.4781
SPNCRNA.659	psf3-antisense-1	11.4323
SPNCRNA.1682	top3-antisense-1	11.4122
SPNCRNA.1687	vps10-antisense-1	11.3968
SPNCRNA.935	-	11.393
SPCC70.12c	ecl1	11.3722
SPNCRNA.924	-	11.3555
SPNCRNA.56	prl56	11.3112
SPNCRNA.1170	rxt3-antisense-1	11.2197
SPNCRNA.1302	eno102-antisense-1	11.2068
SPBC15D4.12c	mug98	11.1307
SPNCRNA.837	SPAC4A8.06c-antisense-1	11.1032
SPNCRNA.498	-	11.1032
SPNCRNA.1605	-	11.0482
SPAC3F10.10c	map3	10.9997
SPNCRNA.561	pkl1-antisense-1	10.9618
SPNCRNA.1229	SPCC1442.13c-antisense-1	10.9328
SPNCRNA.718	SPAC22A12.10-antisense-1	10.8272
SPNCRNA.1680	rtt109-antisense-1	10.6485
SPNCRNA.1255	-	10.636
SPAPB2B4.01c	gpi12	10.5952
SPNCRNA.841	-	10.4681
SPNCRNA.1547	-	10.4303
SPMITTRNAARG.01	-	10.3886
SPNCRNA.240	-	10.3556
SPNCRNA.360	-	10.24
SPNCRNA.1416	mis13-antisense-1	10.1492
SPCC70.08c	-	10.0896
SPNCRNA.1528	tri1-antisense-1	10.0685
SPNCRNA.618	gpi7-antisense-1	10.0645
SPMIT.09	atp8	10.0597
SPBC3D6.16	-	10.0588
SPNCRNA.07	meu3	9.91696
SPCC188.05	-	9.90374
SPNCRNA.828	-	9.86742
SPBC56F2.03	-	9.83211
SPNCRNA.1417	meu18-antisense-1	9.80399
SPNCRNA.158	-	9.79027
SPNCRNA.1475	tra1-antisense-1	9.7657
SPAC11D3.09	-	9.74657
SPNCRNA.786	-	9.73772
SPNCRNA.622	sty1-antisense-1	9.72868
SPBC1773.05c	tms1	9.72244
SPNCRNA.1221	-	9.61628
SPNCRNA.1695	SPBP4G3.03-antisense-1	9.60322
SPNCRNA.747	osh3-antisense-1	9.55383
SPAC212.06c	-	9.46374
SPNCRNA.1208	SPCC162.01c-antisense-1	9.43014
SPSNORNA.23	snoZ15	9.39924
SPSNORNA.19	snoR69	9.39918
SPNCRNA.846	cig2-antisense-1	9.36338
SPCC417.12	-	9.35141
SPNCRNA.1648	SPBC1604.04-antisense-1	9.33053
SPNCRNA.1540	-	9.29353
SPAC1556.04c	cdd1	9.28625
SPNCRNA.412	-	9.2774
SPBC18E5.10	-	9.23319
SPNCRNA.947	dph4-antisense-1	9.2274
SPNCRNA.1456	cay1-antisense-1	9.20341
SPAC31G5.09c	spk1	9.14985
SPNCRNA.811	-	9.1266
SPBC1711.14	rec15	9.11655
SPNCRNA.1584	ptn1-antisense-1	9.0282
SPNCRNA.685	SPAC16C9.01c-antisense-1	9.02192
SPNCRNA.574	cbp1-antisense-1	9.00241
SPAC637.03	-	8.96451
SPNCRNA.1042	SPAC890.05-antisense-1	8.94202
SPNCRNA.1473	spo14-antisense-1	8.90448
SPAC212.08c	-	8.89439
SPAC22H10.06c	-	8.89211
SPCC737.04	-	8.86791
SPNCRNA.291	-	8.81521
SPAC57A10.06	mug15	8.81458
SPNCRNA.73	eta2-antisense-3	8.72153
SPNCRNA.280	-	8.68164
SPNCRNA.773	pds5-antisense-1	8.67912
SPNCRNA.749	SPAP27G11.07c-antisense-1	8.66741
SPBC1921.04c	-	8.6572
SPCC1235.18	-	8.6496
SPNCRNA.1168	naa40-antisense-1	8.64642
SPBCPT2R1.08c	tlh2	8.60963
SPNCRNA.606	isp3-antisense-1	8.60718
SPBC660.05	-	8.5527
SPAC23C11.04c	pnk1	8.53408
SPNCRNA.1387	-	8.5189
SPNCRNA.806	SPAC18G6.13-antisense-1	8.50876
SPNCRNA.210	-	8.44554
SPNCRNA.656	-	8.41558
SPNCRNA.99	-	8.40985
SPAC1F8.04c	-	8.40981
SPNCRNA.1640	vps13a-antisense-1	8.39388
SPAC806.11	-	8.31547
SPNCRNA.1482	-	8.28617
SPNCRNA.1169	-	8.26769
SPAC212.11	tlh1	8.24708
SPNCRNA.892	tif211-antisense-1	8.24496
SPBC32H8.06	mug93	8.21773
SPAC6G10.06	-	8.19862
SPAC1002.06c	bqt2	8.17924
SPNCRNA.1498	SPBC15C4.04c-antisense-1	8.17782
SPNCRNA.696	mcp1-antisense-1	8.17101
SPNCRNA.230	-	8.16084
SPNCRNA.1145	-	8.14522
SPNCRNA.36	prl36	8.12147
SPMITTRNAGLU.01	-	8.11302
SPNCRNA.1320	fmd2-antisense-1	8.10182
SPAC27E2.12	-	8.09309
SPACUNK4.20	-	8.08406
SPNCRNA.1590	gar1-antisense-1	8.07561
SPNCRNA.608	-	8.05763
SPNCRNA.864	mag1-antisense-1	7.97702
SPNCRNA.1520	pim1-antisense-1	7.95528
SPNCRNA.208	-	7.95324
SPNCRNA.517	-	7.93084
SPAC212.12	-	7.92227
SPAC750.07c	-	7.92227
SPNCRNA.40	prl40	7.91515
SPBC887.16	-	7.91514
SPNCRNA.930	-	7.89904
SPNCRNA.372	-	7.82993
SPAC1A6.06c	meu31	7.81939
SPNCRNA.1260	-	7.81732
SPNCRNA.739	cyp1-antisense-1	7.7738
SPBCPT2R1.06c	-	7.69467
SPCC18B5.02c	-	7.67383
SPBC1271.08c	-	7.63488
SPNCRNA.809	-	7.63248
SPAC22F3.02	atf31	7.63056
SPNCRNA.1542	SPBC3E7.04c-antisense-1	7.62918
SPNCRNA.1382	ubc4-antisense-1	7.61282
SPNCRNA.689	SPAC2G11.10c-antisense-1	7.60807
SPNCRNA.1391	-	7.60652
SPNCRNA.1078	spt20-antisense-1	7.54107
SPNCRNA.1634	SPBC13G1.05-antisense-1	7.51778
SPNCRNA.29	meu19	7.50491
SPNCRNA.22	prl22	7.49698
SPNCRNA.1127	kpa1-antisense-1	7.48081
SPNCRNA.682	SPAC4G8.08-antisense-1	7.47981
SPBC3B9.22c	dad4	7.43418
SPSNORNA.15	snoR38	7.42041
SPAC869.07c	mel1	7.41311
SPNCRNA.691	atg22-antisense-1	7.40499
SPAC22G7.11c	-	7.39329
SPNCRNA.1524	-	7.36969
SPCC18.09c	hnt3	7.367
SPNCRNA.948	SPAC323.05c-antisense-1	7.36108
SPNCRNA.963	-	7.356
SPNCRNA.1011	ade2-antisense-1	7.34435
SPCC794.03	-	7.33045
SPNCRNA.1474	-	7.31235
SPNCRNA.361	-	7.30956
SPNCRNA.838	vrs2-antisense-1	7.26478
SPCC4F11.05	-	7.25556
SPBC56F2.06	mug147	7.24276
SPNCRNA.1070	ofd2-antisense-1	7.22807
SPNCRNA.270	-	7.18786
SPNCRNA.335	-	7.18688
SPBC1271.09	-	7.15765
SPNCRNA.980	ayr1-antisense-1	7.14081
SPCC576.17c	-	7.09064
SPNCRNA.1458	-	7.07415
SPNCRNA.585	-	7.07393
SPNCRNA.652	SPAC24H6.11c-antisense-1	7.064
SPAC13F5.07c	-	7.06069
SPNCRNA.796	-	7.02778
SPNCRNA.1172	-	7.01749
SPNCRNA.1123	-	7.01384
SPAC1250.02	mug95	6.99847
SPNCRNA.1176	SPCC4B3.06c-antisense-1	6.96654
SPNCRNA.1422	SPBC651.02-antisense-1	6.96481
SPAC3G9.11c	-	6.92576
SPNCRNA.894	fmc1-antisense-1	6.89577
SPNCRNA.1265	-	6.86391
SPNCRNA.23	prl23	6.83188
SPNCRNA.1233	spp27-antisense-1	6.78997
SPCC191.06	-	6.77841
SPNCRNA.616	SPAC5H10.12c-antisense-1	6.77056
SPNCRNA.1449	SPBC28F2.05c-antisense-1	6.72337
SPBC725.06c	ppk31	6.70416
SPNCRNA.1277	pep3-antisense-1	6.65063
SPNCRNA.1665	cdc23-antisense-1	6.61993
SPBC23E6.03c	nta1	6.61371
SPCC663.08c	-	6.59311
SPAC6C3.03c	-	6.5833
SPNCRNA.90	-	6.58144
SPAC15E1.02c	-	6.54948
SPNCRNA.299	-	6.51051
SPAC1002.17c	urg2	6.50173
SPCC569.04	-	6.49287
SPNCRNA.1181	rgf3-antisense-1	6.4798
SPNCRNA.1109	mug135-antisense-1	6.45631
SPNCRNA.02	prl2	6.4535
SPNCRNA.647	mre11-antisense-1	6.43934
SPNCRNA.105	-	6.43106
SPNCRNA.1038	-	6.42446
SPNCRNA.1304	-	6.41334
SPNCRNA.169	-	6.40917
SPNCRNA.1461	pfd1-antisense-1	6.38753
SPNCRNA.443	-	6.35652
SPNCRNA.1210	SPCC777.03c-antisense-1	6.35053
SPAC7D4.08	-	6.34048
SPNCRNA.1177	nte1-antisense-1	6.32843
SPBC19C7.04c	-	6.32783
SPNCRNA.981	SPAC23D3.17-antisense-1	6.32723
SPBP4G3.03	-	6.30739
SPNCRNA.1081	SPAC29B12.05c-antisense-1	6.28744
SPNCRNA.1368	rhp14-antisense-1	6.28232
SPNCRNA.921	-	6.27899
SPAC977.02	-	6.27694
SPAC11H11.04	mam2	6.24161
SPNCRNA.1633	pex14-antisense-1	6.19629
SPAC10F6.04	-	6.16355
SPNCRNA.1003	SPAC12B10.15c-antisense-1	6.1612
SPNCRNA.1650	-	6.14437
SPNCRNA.1452	-	6.09488
SPNCRNA.587	meu20	6.06844
SPCC965.11c	agp3	6.04356
SPNCRNA.1236	-	6.0353
SPBC2A9.14	-	6.02912
SPNCRNA.419	-	6.02831
SPBC31A8.02	-	6.02058
SPBC1683.12	-	5.96713
SPNCRNA.1398	SPBC646.03-antisense-1	5.94535
SPAC1F3.08c	-	5.93637
SPNCRNA.807	pof14-antisense-1	5.91958
SPNCRNA.1117	fft2-antisense-1	5.90773
SPNCRNA.937	SPAC1F12.08-antisense-1	5.90769
SPBC36.13	-	5.89866
SPNCRNA.1035	-	5.88689
SPAC22H10.13	zym1	5.88562
SPAC11D3.03c	-	5.88139
SPBC947.05c	frp2	5.87818
SPNCRNA.1064	-	5.8764
SPNCRNA.1053	-	5.8748
SPNCRNA.311	-	5.87117
SPNCRNA.695	mcb1-antisense-1	5.86679
SPNCRNA.735	-	5.84955
SPBC19G7.04	-	5.84939
SPSNORNA.53	snR88	5.8464
SPBC3E7.02c	hsp16	5.81464
SPBC23G7.11	mag2	5.81268
SPNCRNA.1513	ucp3-antisense-1	5.80143
SPNCRNA.998	-	5.76194
SPBC1348.06c	-	5.75743
SPBPB2B2.15	-	5.75743
SPAC186.02c	-	5.75379
SPAC644.13c	-	5.74662
SPNCRNA.1628	ppm1-antisense-1	5.72048
SPAC56F8.12	-	5.71964
SPBC1348.08c	-	5.71013
SPNCRNA.566	mcp5-antisense-2	5.69918
SPNCRNA.110	-	5.68591
SPNCRNA.144	-	5.67994
SPNCRNA.764	toe1-antisense-1	5.66803
SPBPB21E7.04c	-	5.64971
SPNCRNA.780	-	5.6293
SPCC1281.04	-	5.61973
SPNCRNA.1692	-	5.61126
SPNCRNA.521	-	5.59893
SPNCRNA.1616	-	5.59673
SPAPB15E9.06	-	5.58078
SPNCRNA.1325	-	5.56966
SPNCRNA.1367	SPBC1685.12c-antisense-1	5.55294
SPNCRNA.1113	-	5.54582
SPAC977.07c	pfl6	5.53599
SPNCRNA.891	bet5-antisense-1	5.51234
SPNCRNA.1429	SPBC30B4.06c-antisense-1	5.49016
SPNCRNA.779	-	5.45593
SPBC27.05	-	5.45503
SPNCRNA.94	-	5.44914
SPNCRNA.432	-	5.4425
SPNCRNA.1165	-	5.44167
SPNCRNA.271	-	5.44166
SPNCRNA.1257	-	5.44165
SPNCRNA.1623	tad2-antisense-1	5.39668
SPCC1322.07c	mug150	5.3853
SPNCRNA.887	slx4-antisense-1	5.34275
SPAC977.05c	-	5.33111
SPNCRNA.1104	SPCC613.08-antisense-1	5.3236
SPNCRNA.212	-	5.31799
SPCC338.18	-	5.2994
SPNCRNA.1029	mug126-antisense-1	5.28707
SPAC4H3.17	-	5.27677
SPBP35G2.16c	ecl2	5.2375
SPNCRNA.996	-	5.23668
SPAC1565.03	-	5.23655
SPMITTRNATRP.01	-	5.22964
SPBC106.02c	srx1	5.22872
SPNCRNA.992	-	5.21081
SPAC4H3.03c	-	5.19433
SPNCRNA.651	-	5.19431
SPNCRNA.1039	-	5.19005
SPNCRNA.1440	SPBC83.12-antisense-1	5.17976
SPNCRNA.252	-	5.17726
SPNCRNA.1579	swi3-antisense-1	5.16205
SPAC1B3.16c	vht1	5.1458
SPNCRNA.839	SPAC4A8.10-antisense-1	5.14561
SPBC557.05	-	5.13935
SPNCRNA.713	SPAC56F8.02-antisense-1	5.13725
SPNCRNA.248	-	5.12794
SPSNORNA.16	snoR56	5.12686
SPNCRNA.1266	SPCC1620.05-antisense-1	5.12685
SPNCRNA.1100	hsp3101-antisense-1	5.12102
SPSNORNA.04	snoZ5	5.09062
SPAC11D3.01c	-	5.05449
SPAC19E9.03	pas1	5.05332
SPNCRNA.901	-	5.05136
SPBC36B7.07	tlg1	5.05123
SPCC965.07c	gst2	5.04462
SPNCRNA.406	-	5.0369
SPAC15A10.05c	mug182	5.02613
SPNCRNA.1138	-	5.02582
SPNCRNA.275	-	4.99714
SPAC5H10.07	-	4.97369
SPNCRNA.1298	SPCC569.02c-antisense-1	4.97301
SPNCRNA.334	-	4.96947
SPNCRNA.1601	SPBC2G2.17c-antisense-1	4.96847
SPNCRNA.445	snoR61	4.96695
SPMIT.10	atp9	4.96653
SPBC4.01	dni2	4.94697
SPSNORNA.22	snoR54	4.94697
SPAC22A12.02c	mug103	4.94697
SPBC839.11c	hut1	4.92942
SPAC1F8.06	fta5	4.92706
SPCC1742.01	gsf2	4.92302
SPNCRNA.928	meu16	4.87627
SPNCRNA.665	aur1-antisense-1	4.87316
SPSNORNA.08	snR70	4.86822
SPNCRNA.1378	cbp6-antisense-1	4.83705
SPAC8F11.05c	mug130	4.83702
SPNCRNA.1142	mis18-antisense-1	4.83057
SPBP4H10.10	-	4.82824
SPNCRNA.493	-	4.80718
SPAC1002.19	urg1	4.80561
SPAC869.02c	-	4.79932
SPNCRNA.565	pmp1-antisense-1	4.78207
SPNCRNA.1185	-	4.74613
SPNCRNA.677	-	4.72658
SPNCRNA.1485	-	4.68601
SPAC29E6.05c	mxr1	4.67078
SPBC1347.03	meu14	4.66993
SPAC22F8.12c	shf1	4.65039
SPNCRNA.1544	syf2-antisense-1	4.64304
SPNCRNA.1468	-	4.64253
SPBC8D2.16c	-	4.64164
SPAC26H5.13c	kei1	4.62971
SPNCRNA.1207	-	4.6068
SPNCRNA.326	-	4.59575
SPNCRNA.674	byr1-antisense-1	4.59565
SPCPB16A4.06c	-	4.59458
SPNCRNA.986	srp2-antisense-1	4.58034
SPAC3C7.14c	obr1	4.57038
SPNCRNA.1434	-	4.56868
SPBC428.04	apq12	4.5677
SPAC806.05	-	4.563
SPNCRNA.545	-	4.55121
SPNCRNA.1318	-	4.54893
SPNCRNA.281	-	4.54732
SPNCRNA.1031	wsp1-antisense-1	4.54621
SPNCRNA.1026	fus1-antisense-1	4.54533
SPNCRNA.525	-	4.53471
SPAC222.15	meu13	4.52604
SPNCRNA.614	SPAC5H10.09c-antisense-1	4.52225
SPMITTRNAHIS.01	-	4.48761
SPAC56E4.03	-	4.48655
SPNCRNA.1506	-	4.48524
SPNCRNA.1037	SPAC1B3.04c-antisense-2	4.47805
SPNCRNA.89	-	4.45227
SPNCRNA.16	prl16	4.45226
SPAC4A8.04	isp6	4.44293
SPNCRNA.1086	SPAC1039.08-antisense-1	4.44076
SPAC13D1.01c	Tf2-7	4.44006
SPNCRNA.186	-	4.43476
SPNCRNA.630	-	4.42834
SPNCRNA.775	-	4.40729
SPBC776.16	mis20	4.40417
SPNCRNA.510	-	4.39907
SPNCRNA.1175	-	4.38853
SPAC1F7.14c	tam6	4.3816
SPAC750.08c	-	4.36184
SPAC513.06c	-	4.36045
SPAC1F3.10c	2019-10-01	4.35755
SPAC29B12.12	-	4.35334
SPNCRNA.784	-	4.35333
SPNCRNA.1140	aphl-antisense-1	4.35333
SPAC19D5.07	uga1	4.33704
SPNCRNA.1342	-	4.32858
SPSNORNA.45	snR93	4.31095
SPCPB1C11.02	-	4.30766
SPNCRNA.663	img2-antisense-1	4.30629
SPNCRNA.627	-	4.30106
SPAC1002.16c	-	4.28285
SPBC56F2.14	mrpl44	4.27066
SPAC13A11.06	-	4.26201
SPNCRNA.283	-	4.25855
SPNCRNA.797	SPAC20H4.09-antisense-1	4.24685
SPAC3G6.05	-	4.24299
SPNCRNA.1453	mug124-antisense-1	4.24202
SPBC460.04c	-	4.23564
SPNCRNA.1132	dis1-antisense-1	4.22133
SPAC1039.09	isp5	4.19211
SPNCRNA.399	-	4.1859
SPAC1F7.06	hsp3105	4.18022
SPNCRNA.1357	-	4.17989
SPAC1786.04	-	4.17162
SPAC1486.11	fmc1	4.16466
SPAC167.08	Tf2-2	4.16435
SPNCRNA.578	dis1-antisense-2	4.15943
SPBC2G2.15c	mrm2	4.15935
SPNCRNA.1258	-	4.15607
SPNCRNA.1568	SPBC2D10.08c-antisense-1	4.14829
SPCC13B11.03c	-	4.14308
SPAC2E1P3.03c	Tf2-3	4.14275
SPCC1020.09	gnr1	4.13621
SPNCRNA.863	-	4.11513
SPNCRNA.1010	-	4.11379
SPCC622.05	-	4.08875
SPNCRNA.867	-	4.08789
SPBC1348.07	-	4.07706
SPNCRNA.332	-	4.06373
SPAC25B8.20	-	4.05512
SPNCRNA.848	-	4.05222
SPBC27.03	meu25	4.04456
SPNCRNA.1562	-	4.04101
SPNCRNA.35	prl35	4.02974
SPNCRNA.1307	SPBPB10D8.02c-antisense-1	4.02354
SPNCRNA.267	-	4.01423
SPNCRNA.897	ace2-antisense-1	4.00419
SPCC1235.12c	mug146	3.98765
SPNCRNA.441	-	3.97989
SPNCRNA.670	-	3.97524
SPMIT.04	cox3	3.96816
SPNCRNA.1420	-	3.95758
SPCC584.12	mug42	3.95758
SPNCRNA.512	-	3.95758
SPNCRNA.1514	fnx1-antisense-1	3.95757
SPNCRNA.117	-	3.95757
SPNCRNA.290	-	3.95756
SPNCRNA.1375	-	3.95756
SPNCRNA.1443	-	3.95305
SPAC19D5.09c	Tf2-8	3.93847
SPNCRNA.1287	-	3.93046
SPNCRNA.1028	SPAC4F10.05c-antisense-1	3.92666
SPBC16E9.16c	lsd90	3.91726
SPNCRNA.1545	swi10-antisense-1	3.90617
SPBP23A10.17	-	3.90211
SPNCRNA.1567	-	3.89901
SPCC24B10.16c	-	3.89573
SPNCRNA.613	SPAC5H10.01-antisense-1	3.89573
SPNCRNA.1060	ctf8-antisense-1	3.89508
SPNCRNA.628	-	3.89179
SPCC622.12c	gdh1	3.88018
SPCC663.06c	osr1	3.87577
SPBC839.19	new20	3.87276
SPNCRNA.500	-	3.86744
SPBC21C3.10c	-	3.85514
SPSNORNA.21	snoU14	3.85342
SPNCRNA.244	-	3.84854
SPNCRNA.417	-	3.84765
SPAPB15E9.03c	Tf2-5	3.84133
SPCC1020.14	Tf2-12	3.84133
SPNCRNA.1348	-	3.84119
SPNCRNA.845	-	3.84117
SPAC27E2.08	Tf2-6	3.83958
SPAC9.04	Tf2-1	3.83156
SPNCRNA.1106	SPCC330.19c-antisense-1	3.82853
SPAC2E12.03c	-	3.8265
SPAC869.08	pcm2	3.82645
SPAC1565.02c	-	3.81725
SPBCPT2R1.02	-	3.81621
SPNCRNA.1641	vps13a-antisense-2	3.81227
SPCC11E10.09c	-	3.80469
SPAC4F8.11	-	3.80328
SPAC6B12.03c	-	3.79936
SPNCRNA.787	ebp2-antisense-1	3.79267
SPNCRNA.452	-	3.78509
SPBC1289.17	Tf2-11	3.78326
SPBC30D10.06	lsm4	3.77942
SPBC9B6.02c	Tf2-9	3.77598
SPNCRNA.277	-	3.77594
SPBC713.13	-	3.77349
SPAC26A3.13c	Tf2-4	3.77027
SPBC1E8.04	Tf2-10	3.76662
SPBC8E4.02c	-	3.76538
SPNCRNA.1322	SPBC1198.05-antisense-1	3.74928
SPBTRNAASN.01	-	3.7477
SPBTRNAASN.02	-	3.7477
SPBTRNAASN.03	-	3.7477
SPCTRNAASN.05	-	3.7477
SPCTRNAASN.06	-	3.7477
SPNCRNA.1359	-	3.74556
SPAC8C9.11	fra2	3.74491
SPCC338.12	pbi2	3.73718
SPCC1494.11c	Tf2-13	3.72369
SPNCRNA.1024	-	3.71862
SPNCRNA.989	-	3.71773
SPAC1F5.09c	shk2	3.71242
SPAC212.02	-	3.71023
SPNCRNA.195	-	3.71023
SPNCRNA.215	-	3.70954
SPNCRNA.641	SPAC630.07c-antisense-1	3.69649
SPAC664.12c	-	3.67763
SPBC1685.12c	-	3.67035
SPAC9G1.08c	-	3.66433
SPNCRNA.1020	atg1803-antisense-1	3.65314
SPBC460.05	-	3.64975
SPNCRNA.849	-	3.64609
SPNCRNA.435	-	3.64066
SPNCRNA.840	SPAC823.02-antisense-1	3.63981
SPAC1687.23c	-	3.63701
SPNCRNA.945	-	3.63376
SPNCRNA.910	-	3.63147
SPAC23H4.05c	-	3.62779
SPAC2H10.04	-	3.62778
SPNCRNA.609	SPAC11D3.14c-antisense-1	3.62777
SPNCRNA.1479	-	3.62071
SPBPB2B2.14c	-	3.61834
SPBC16E9.17c	rem1	3.61664
SPBC2G2.04c	mmf1	3.61527
SPNCRNA.1617	SPBC887.16-antisense-1	3.59306
SPCC1183.09c	pmp31	3.58762
SPBC409.16c	-	3.58655
SPBC17A3.09c	aim22	3.58333
SPCC794.01c	zwf2	3.5757
SPBC1683.06c	-	3.5744
SPNCRNA.142	-	3.56388
SPNCRNA.1156	-	3.56183
SPNCRNA.50	prl50	3.56182
SPBC713.11c	pmp3	3.53976
SPBC21B10.15	-	3.53964
SPAC1687.08	-	3.53355
SPNCRNA.47	prl47	3.53354
SPAC11D3.18c	-	3.5291
SPCC417.15	-	3.52253
SPNCRNA.380	-	3.52225
SPAPJ691.02	-	3.50298
SPNCRNA.269	-	3.49586
SPAC1687.14c	-	3.48393
SPBC4C3.08	mug136	3.47556
SPNCRNA.1213	SPCC663.08c-antisense-1	3.47221
SPAC29A4.07	srb6	3.46664
SPAC56F8.13	-	3.45899
SPBC16E9.08	mcp4	3.45526
SPAC4G9.10	arg3	3.45042
SPBP8B7.26	-	3.43644
SPNCRNA.1602	hop1-antisense-1	3.43081
SPNCRNA.939	SPAC4H3.16-antisense-1	3.41385
SPNCRNA.985	-	3.41104
SPCC663.02	wtf14	3.41005
SPNCRNA.804	atg12-antisense-1	3.4096
SPAC5H10.06c	adh4	3.40626
SPNCRNA.723	-	3.40626
SPNCRNA.124	-	3.39984
SPNCRNA.669	-	3.3992
SPCC1795.06	map2	3.38509
SPAC19A8.10	rfp1	3.38503
SPBC428.07	meu6	3.38156
SPNCRNA.1610	rav1-antisense-1	3.37265
SPAC167.09	-	3.36509
SPNCRNA.967	SPAC25B8.09-antisense-1	3.35005
SPAC3A11.04	-	3.34772
SPNCRNA.163	-	3.33921
SPCC569.09	-	3.3297
SPCC13B11.04c	fmd3	3.32314
SPAC14C4.08	mug5	3.31421
SPBCPT2R1.05c	-	3.3078
SPBC1271.05c	-	3.30428
SPAC167.06c	mug143	3.29798
SPBC119.14	rti1	3.29797
SPNCRNA.156	-	3.29756
SPNCRNA.197	-	3.29608
SPNCRNA.785	-	3.29468
SPNCRNA.942	-	3.29249
SPAC1D4.02c	-	3.28848
SPAC4H3.09	-	3.28266
SPNCRNA.1390	-	3.28189
SPCC191.04c	-	3.27961
SPNCRNA.34	prl34	3.27912
SPCC1393.14	ten1	3.27522
SPAC3C7.13c	-	3.26307
SPNCRNA.772	ctr1-antisense-1	3.25474
SPNCRNA.523	-	3.25472
SPCC417.03	-	3.25086
SPCC645.02	gep4	3.24912
SPNCRNA.1336	-	3.2482
SPAC227.03c	-	3.2433
SPAC652.01	-	3.24166
SPNCRNA.1012	apl5-antisense-1	3.23802
SPBC359.02	alr2	3.23202
SPNCRNA.583	mug27-antisense-1	3.22783
SPBC1348.04	-	3.2214
SPNCRNA.187	-	3.21554
SPNCRNA.988	-	3.21053
SPNCRNA.1436	-	3.20728
SPNCRNA.1089	-	3.2015
SPNCRNA.382	-	3.19507
SPAC26F1.11	-	3.19492
SPAC29A4.17c	-	3.19433
SPNCRNA.1044	mcp3-antisense-1	3.18426
SPAC11D3.19	-	3.18158
SPBC16A3.17c	-	3.1755
SPAC1A6.11	-	3.16053
SPNCRNA.687	cph1-antisense-1	3.15066
SPBC1773.17c	-	3.14468
SPNCRNA.1548	SPBC336.13c-antisense-1	3.13829
SPMIT.07	atp6	3.13367
SPNCRNA.257	-	3.13308
SPBC725.03	-	3.12755
SPAC5H10.01	-	3.12738
SPNCRNA.1619	-	3.12724
SPAP27G11.08c	meu32	3.12039
SPBC13E7.08c	leo1	3.1138
SPBC660.09	mug168	3.10188
SPNCRNA.448	-	3.09936
SPNCRNA.70	-	3.09908
SPNCRNA.400	-	3.09185
SPNCRNA.974	-	3.09185
SPAC24C9.16c	cox8	3.08458
SPAC1B3.06c	-	3.08392
SPNCRNA.1444	-	3.07812
SPNCRNA.1662	rev1-antisense-1	3.07462
SPNCRNA.679	-	3.06712
SPAC6C3.05	-	3.06393
SPBC1709.20	pop8	3.05813
SPNCRNA.1543	SPBC3E7.09-antisense-1	3.05284
SPBP8B7.24c	atg8	3.04827
SPNCRNA.1157	-	3.03969
SPAP4C9.02	emc5	3.03849
SPCC1795.07	-	3.03803
SPAC13G6.13	-	3.03405
SPAPJ695.02	-	3.03326
SPNCRNA.1190	-	3.03001
SPAC227.18	lys3	3.02773
SPNCRNA.966	-	3.02517
SPNCRNA.1205	-	3.01939
SPNCRNA.658	-	3.01873
SPBC2G2.01c	liz1	3.01787
SPCC1682.04	cdc31	3.00244
SPCC74.09	mug24	3.00236
SPAPB24D3.08c	-	2.99857
SPBC3H7.05c	-	2.99784
SPNCRNA.953	-	2.99491
SPAC23G3.11	rpn6	2.98858
SPCC1753.01c	ssb2	2.98569
SPAC589.08c	dam1	2.98457
SPNCRNA.722	-	2.97888
SPAC25G10.02	cce1	2.96818
SPBC18E5.15	-	2.96818
SPMITTRNAALA.01	-	2.96818
SPSNORNA.11	snoU24b	2.96818
SPNCRNA.511	-	2.96817
SPNCRNA.1154	-	2.96473
SPAPB8E5.04c	-	2.96423
SPCC1259.16	-	2.96335
SPAC6B12.08	mug185	2.96242
SPCPB1C11.01	amt1	2.95722
SPNCRNA.791	rad55-antisense-1	2.95055
SPNCRNA.579	gcg1-antisense-1	2.93312
SPBC2F12.17	cox7	2.93219
SPNCRNA.778	-	2.91951
SPNCRNA.1643	SPBC21C3.09c-antisense-1	2.91736
SPBC365.07c	-	2.91106
SPAC11D3.02c	-	2.9083
SPCC794.16	-	2.90689
SPBC1105.02c	lys4	2.90629
SPNCRNA.279	-	2.90364
SPAC17G8.04c	arc5	2.90363
SPAC15A10.09c	pun1	2.90322
SPAC17C9.10	stm1	2.90284
SPNCRNA.644	-	2.90222
SPBC28E12.01c	apc13	2.90072
SPAC57A7.15c	-	2.90041
SPNCRNA.1558	qcr10-antisense-1	2.89545
SPBC660.06	-	2.89219
SPBC26H8.11c	-	2.88208
SPNCRNA.1455	-	2.88089
SPNCRNA.81	-	2.87517
SPNCRNA.276	-	2.87194
SPAC56F8.06c	alg10	2.86641
SPAC1F8.05	isp3	2.86557
SPCC965.12	-	2.86142
SPAC664.13	-	2.86122
SPCC188.09c	pfl4	2.86068
SPAC13G6.05c	trs33	2.85284
SPCC1259.05c	cox9	2.85165
SPAC3F10.19	spd2	2.85137
SPNCRNA.794	-	2.8469
SPAC521.03	-	2.84553
SPBC3H7.08c	-	2.84449
SPAC328.09	-	2.84434
SPBC16A3.06	-	2.81914
SPNCRNA.1147	-	2.81316
SPCC285.09c	cgs2	2.81303
SPNCRNA.717	-	2.81182
SPBC1734.10c	-	2.81168
SPAC27D7.11c	-	2.80841
SPCC1919.07	-	2.80731
SPAC24B11.14	-	2.80329
SPCC31H12.02c	mug73	2.80328
SPSNORNA.32	sno12	2.80202
SPAC27E2.11c	-	2.80146
SPAC959.10	sen15	2.78673
SPBC8E4.01c	-	2.78637
SPNCRNA.1179	atd3-antisense-1	2.78166
SPAPB24D3.07c	-	2.77775
SPAC1006.01	psp3	2.77695
SPBP4H10.08	qcr10	2.77377
SPNCRNA.1230	ist1-antisense-1	2.76856
SPAC25B8.15c	-	2.76294
SPAC29B12.13	-	2.75988
SPNCRNA.827	meu26-antisense-1	2.75831
SPAC3F10.07c	erf4	2.75616
SPAC9.08c	-	2.75555
SPAP7G5.06	per1	2.75046
SPCC1223.09	-	2.74695
SPAC10F6.11c	atg17	2.74616
SPAC5D6.09c	mug86	2.74411
SPBC16A3.13	meu7	2.74203
SPNCRNA.1374	cta3-antisense-1	2.74068
SPBC24C6.13	new16	2.73986
SPNCRNA.1141	-	2.73616
SPNCRNA.201	-	2.73533
SPBC1773.12	-	2.73521
SPNCRNA.1516	-	2.72833
SPBC1604.16c	-	2.72777
SPNCRNA.1483	-	2.72533
SPNCRNA.917	-	2.72344
SPNCRNA.782	-	2.72082
SPNCRNA.268	-	2.72082
SPSNORNA.24	snoR39b	2.71726
SPBC21B10.04c	nrf1	2.71617
SPAC1A6.01c	-	2.71188
SPAC9E9.12c	ybt1	2.71164
SPCC970.11c	wtf9	2.71029
SPNCRNA.1406	rhn1-antisense-1	2.71008
SPNCRNA.359	-	2.70968
SPNCRNA.91	-	2.70939
SPAC19G12.13c	poz1	2.70937
SPCC576.04	bxi1	2.70928
SPBC8D2.13	shq1	2.70742
SPNCRNA.1312	abc3-antisense-1	2.70476
SPAC31G5.07	dni1	2.69335
SPAC9E9.11	plr1	2.6923
SPBPB2B2.01	-	2.68653
SPNCRNA.166	-	2.6855
SPNCRNA.478	-	2.6828
SPAC18G6.13	-	2.67718
SPAC222.08c	-	2.67546
SPAC3H8.09c	nab3	2.67503
SPNCRNA.1415	-	2.67085
SPBC19C2.04c	ubp11	2.66547
SPNCRNA.1224	-	2.66226
SPAC7D4.06c	alg3	2.65127
SPCC1235.06	sif1	2.64527
SPAC20H4.11c	rho5	2.64342
SPNCRNA.282	-	2.63806
SPNCRNA.1519	-	2.63289
SPAC18B11.08c	-	2.63003
SPCC757.11c	-	2.62376
SPAC1F12.06c	-	2.62312
SPNCRNA.424	-	2.62191
SPAC1F7.07c	fip1	2.61898
SPBC83.06c	-	2.61897
SPBC15D4.15	pho2	2.61662
SPAC16A10.05c	dad1	2.60962
SPNCRNA.1139	mrpl4-antisense-1	2.60367
SPNCRNA.859	amt3-antisense-1	2.60316
SPAC1142.09	-	2.60061
SPAC4G9.13c	vps26	2.59715
SPNCRNA.844	-	2.59583
SPNCRNA.906	-	2.59215
SPBP35G2.12	-	2.58791
SPNCRNA.729	-	2.58652
SPBC32F12.17	-	2.57759
SPBC1604.01	egt1	2.57622
SPBC1921.01c	rpl35b	2.57434
SPNCRNA.480	-	2.57243
SPNCRNA.1400	-	2.57242
SPBC3E7.14	smf1	2.5711
SPAC19G12.09	-	2.57018
SPAC3A11.10c	-	2.56818
SPNCRNA.1676	-	2.56344
SPNCRNA.482	-	2.55634
SPAC17C9.12	scs22	2.55519
SPBC2D10.10c	fib1	2.55422
SPCC14G10.03c	ump1	2.54996
SPAC4G9.07	mug133	2.54959
SPNCRNA.1556	-	2.54844
SPNCRNA.798	SPAC23C11.06c-antisense-1	2.54556
SPAC4D7.11	dsc4	2.54483
SPAC869.10c	put4	2.54342
SPNCRNA.1065	-	2.54209
SPCC645.11c	mug117	2.54107
SPNCRNA.529	-	2.53937
SPAC750.03c	-	2.53641
SPCP1E11.05c	are2	2.53401
SPAC1399.01c	-	2.53365
SPNCRNA.284	-	2.52845
SPAC17C9.09c	tim13	2.52295
SPBC3H7.10	elp6	2.52217
SPCC1906.04	wtf20	2.51991
SPBC32F12.12c	-	2.51941
SPCC576.16c	wtf22	2.51887
SPNCRNA.21	prl21	2.51558
SPNCRNA.1534	-	2.51461
SPNCRNA.1237	-	2.51154
SPAC110.05	-	2.50817
SPBC19C7.05	-	2.5063
SPCC364.07	ser3	2.50452
SPCC1183.03c	fxn1	2.50108
SPMITTRNALEU.02	-	2.49952
SPNCRNA.1284	-	2.49181
SPAC1399.06	-	2.49136
SPNCRNA.903	SPAC8E11.08c-antisense-1	2.49054
SPNCRNA.439	-	2.47991
SPAC18B11.04	ncs1	2.4785
SPAC19A8.09	-	2.47764
SPBC24C6.08c	bhd1	2.47489
SPNCRNA.305	-	2.47349
SPNCRNA.1242	-	2.47348
SPNCRNA.392	-	2.47348
SPAPB24D3.05c	-	2.47347
SPNCRNA.214	ter1	2.47089
SPNCRNA.979	-	2.46693
SPAC26F1.04c	etr1	2.4651
SPNCRNA.882	-	2.4649
SPCC970.09	sec8	2.46161
SPNCRNA.560	atg1801-antisense-1	2.45894
SPAC227.13c	isu1	2.45803
SPBC56F2.09c	arg5	2.45198
SPCC548.07c	ght1	2.44978
SPAC1D4.07c	-	2.44874
SPBC29A3.21	-	2.44874
SPBC1E8.05	-	2.44864
SPRRNA.02	15S_rRNA	2.44438
SPNCRNA.1603	trs3-antisense-1	2.43877
SPNCRNA.96	-	2.43682
SPAC15A10.17	coa2	2.43543
SPCC622.21	wtf12	2.4339
SPAC22F3.07c	atp20	2.43225
SPCC16A11.11	mrpl31	2.43155
SPBC119.10	asn1	2.43083
SPNCRNA.1119	-	2.42983
SPATRNALEU.04	-	2.42852
SPBTRNALEU.09	-	2.42852
SPMIT.08	-	2.42333
SPAC1952.10c	-	2.42047
SPAC23C4.18c	rad4	2.41913
SPNCRNA.1626	-	2.41868
SPNCRNA.42	prl42	2.41851
SPNCRNA.1559	-	2.4176
SPAC144.16	-	2.41509
SPAC25B8.13c	isp7	2.41419
SPCC70.09c	mug9	2.41412
SPAC25B8.04c	mss51	2.41324
SPBC530.16	ksh1	2.41266
SPNCRNA.911	-	2.41229
SPNCRNA.1238	meu10-antisense-1	2.41164
SPAC11D3.06	-	2.40802
SPAC22H10.02	-	2.40351
SPAC1F12.07	-	2.40201
SPNCRNA.297	-	2.40196
SPBC31F10.04c	srb4	2.40078
SPBC4B4.12c	-	2.40039
SPAC19A8.16	prl65	2.39852
SPBC354.11c	-	2.39729
SPAC13G7.09c	-	2.39506
SPCC1322.14c	vtc4	2.39455
SPBPB21E7.09	-	2.39104
SPCC1620.01c	lsm2	2.39103
SPNCRNA.12	prl12	2.38691
SPNCRNA.1321	zas1-antisense-1	2.38444
SPNCRNA.1251	-	2.38187
SPAC22E12.05c	rer1	2.37803
SPBC146.06c	fan1	2.3779
SPBC32H8.15	-	2.37726
SPBP4H10.03	oxa102	2.3772
SPBC359.06	mug14	2.37454
SPNCRNA.808	-	2.37292
SPBC27B12.10c	tom7	2.37251
SPBC3D6.11c	slx8	2.37033
SPBC337.08c	ubi4	2.37001
SPAPB1A10.04c	cwp1	2.36609
SPBC1703.13c	-	2.36529
SPCC417.16	-	2.36499
SPBC19C2.14	smd3	2.36369
SPAC13F5.03c	gld1	2.36178
SPNCRNA.487	-	2.36156
SPAC13G6.15c	-	2.35931
SPAC977.03	-	2.35684
SPAC4G9.22	-	2.35315
SPBC11B10.06	sws1	2.35297
SPMITTRNAMET.02	-	2.34981
SPNCRNA.961	-	2.3498
SPAC24C9.08	-	2.34947
SPNCRNA.449	-	2.33857
SPMITTRNACYS.01	-	2.33856
SPAC10F6.13c	-	2.33807
SPBC18H10.10c	saf4	2.33635
SPAP27G11.16	-	2.33095
SPNCRNA.680	-	2.32893
SPAC26A3.14c	-	2.32465
SPCC1393.10	ctr4	2.32445
SPAC823.02	-	2.32422
SPCC622.10c	sec5	2.32302
SPNCRNA.916	-	2.32292
SPCC584.16c	-	2.32177
SPAC1952.04c	-	2.32165
SPNCRNA.636	-	2.31939
SPNCRNA.871	-	2.31726
SPAC1071.03c	sil1	2.31705
SPNCRNA.876	-	2.30868
SPCC285.07c	wtf18	2.29316
SPBC216.06c	swi1	2.28774
SPBC31F10.02	-	2.28761
SPAC20H4.05c	-	2.28503
SPCC306.11	-	2.28165
SPBPB21E7.08	-	2.28033
SPAC17C9.16c	mfs1	2.27919
SPBC1604.11	atp17	2.27884
SPAC23A1.05	-	2.27828
SPBC27B12.03c	erg32	2.27728
SPAC29E6.07	-	2.2756
SPAC25B8.06c	dia4	2.27382
SPAC4C5.02c	ryh1	2.27213
SPAC22F3.15	-	2.26978
SPAC6G9.13c	bqt1	2.26661
SPNCRNA.178	-	2.26543
SPCC320.14	sry1	2.26409
SPNCRNA.1470	ser2-antisense-1	2.26147
SPAC6F12.04	-	2.2592
SPAPB17E12.04c	csn2	2.25876
SPAC1071.04c	spc2	2.25824
SPCC777.09c	arg1	2.25727
SPCC338.05c	mms2	2.257
SPBC1773.02c	bcp1	2.256
SPAC7D4.15c	ost4	2.25582
SPCPB1C11.03	-	2.25269
SPNCRNA.1059	-	2.25087
SPBC13G1.07	swf1	2.24862
SPAC2C4.05	cor1	2.24819
SPBC24C6.10c	dip1	2.24687
SPNCRNA.1218	-	2.24644
SPAC31G5.16c	dpm1	2.24523
SPBC409.20c	psh3	2.24485
SPNCRNA.1182	-	2.24458
SPNCRNA.914	mde1-antisense-1	2.24423
SPCC1235.16	vma21	2.24335
SPMITTRNAILE.01	-	2.23915
SPCC61.05	-	2.23635
SPAC23C11.10	mpn1	2.23467
SPAC869.05c	-	2.23439
SPNCRNA.1691	-	2.23278
SPNCRNA.519	-	2.2327
SPAC3H5.13	new4	2.23152
SPAC23H4.13c	-	2.22701
SPNCRNA.1246	-	2.22652
SPAC14C4.03	mek1	2.22614
SPAC3G9.16c	bet5	2.22613
SPNCRNA.328	-	2.22613
SPAC20G8.07c	erg2	2.22595
SPAC750.01	-	2.22535
SPACUNK4.17	-	2.22322
SPAPB1A10.08	-	2.22278
SPCC1259.10	pgp1	2.22211
SPCC613.01	-	2.22156
SPCC1739.04c	-	2.22015
SPNCRNA.1403	SPBC146.02-antisense-1	2.21863
SPBC1289.15	pfl5	2.21833
SPNCRNA.1167	-	2.21741
SPCC757.13	-	2.21648
SPAC750.04c	-	2.21638
SPBPB2B2.17c	-	2.21638
SPBC27B12.07	-	2.21392
SPAC23D3.04c	gpd2	2.21074
SPAC227.08c	yth1	2.21062
SPBC18E5.01	-	2.20755
SPCC4G3.16	-	2.20677
SPNCRNA.1061	SPAC14C4.01c-antisense-1	2.20654
SPBP23A10.02	pkr1	2.20319
SPATRNAALA.01	-	2.19865
SPATRNAALA.04	-	2.19865
SPATRNAALA.05	-	2.19865
SPBTRNAALA.07	-	2.19865
SPBTRNAALA.08	-	2.19865
SPBTRNAALA.09	-	2.19865
SPBTRNAALA.10	-	2.19865
SPBTRNAALA.11	-	2.19865
SPCTRNAALA.12	-	2.19865
SPBC418.01c	his4	2.19661
SPNCRNA.1125	-	2.19645
SPNCRNA.1016	-	2.19522
SPNCRNA.962	-	2.19182
SPBC646.17c	dic1	2.18985
SPBC211.07c	ubc8	2.18871
SPAC23C4.09c	-	2.18814
SPBC1685.10	rps27	2.18787
SPNCRNA.707	crn1-antisense-1	2.18491
SPBC2A9.05c	tvp23	2.18414
SPAC5H10.11	gmh1	2.18249
SPSNORNA.43	snR91	2.17725
SPCC576.12c	mhf2	2.17667
SPCC330.21	new25	2.17591
SPBC1105.16c	rpr2	2.17317
SPNCRNA.1319	-	2.16885
SPAC637.12c	mst1	2.16749
SPCC330.02	rhp7	2.16581
SPAC7D4.09c	-	2.16482
SPMIT.01	cox1	2.16425
SPNCRNA.1481	rem1-antisense-1	2.1633
SPBC25H2.14	mug16	2.16253
SPAC1142.05	ctr5	2.15984
SPBC2F12.11c	rep2	2.15929
SPAC6B12.13	-	2.15881
SPAC23C11.14	zhf1	2.15805
SPAC25B8.09	-	2.15675
SPAC17C9.06	sam50	2.15637
SPAC227.17c	-	2.15533
SPAC56F8.15	-	2.15447
SPBC16G5.19	-	2.1543
SPCC1620.02	wtf23	2.15143
SPNCRNA.879	-	2.14864
SPAC1556.05c	cgr1	2.14684
SPAC21E11.04	aca1	2.14512
SPAC8E11.12	-	2.14368
SPAC6B12.19	rsa3	2.14368
SPAC1610.01	saf5	2.14221
SPAC19G12.11	coq9	2.13465
SPNCRNA.1355	-	2.13414
SPAPB17E12.08	-	2.13355
SPAC3G6.07	-	2.13334
SPBC1711.13	his2	2.13207
SPCC1020.06c	tal1	2.13193
SPBC1348.03	-	2.13092
SPBC215.04	git11	2.12985
SPAC1805.09c	fmt1	2.12984
SPBC23G7.16	ctr6	2.12842
SPBC646.14c	orc5	2.1283
SPBC12D12.02c	cdm1	2.12823
SPNCRNA.1504	-	2.12615
SPNCRNA.732	-	2.12478
SPBC21B10.12	rec6	2.12459
SPNCRNA.1433	-	2.12308
SPAPB15E9.02c	-	2.12156
SPAC5D6.06c	alg14	2.12088
SPAC6G10.10c	-	2.12049
SPAC23C11.07	-	2.12013
SPBC16D10.06	zrt1	2.11812
SPBPB21E7.11	-	2.11765
SPAP7G5.05	rpl1002	2.11589
SPNCRNA.615	SPAC5H10.10-antisense-1	2.11458
SPAC1B2.04	cox6	2.11099
SPBC32F12.01c	css1	2.10936
SPNCRNA.1013	-	2.10878
SPNCRNA.1297	-	2.10818
SPNCRNA.1674	-	2.10637
SPCP31B10.08c	rpl35a	2.10313
SPCC1753.03c	rec7	2.09945
SPAC5D6.04	-	2.09662
SPAC23A1.08c	rpl3401	2.09624
SPNCRNA.977	SPAC27F1.05c-antisense-1	2.09618
SPAC19G12.05	-	2.09592
SPNCRNA.830	-	2.09295
SPAC30D11.13	hus5	2.08897
SPBC3E7.06c	fnx2	2.08872
SPNCRNA.26	prl26	2.08711
SPBC337.16	cho1	2.08512
SPNCRNA.886	SPAC589.03c-antisense-1	2.08404
SPAC8E11.07c	alp31	2.08285
SPAPB17E12.02	yip12	2.08249
SPAC144.12	-	2.08038
SPAC31A2.15c	dcc1	2.08019
SPBC8E4.05c	-	2.07898
SPBC21B10.14	ymr31	2.07876
SPAC644.10	med11	2.07852
SPAC22F8.07c	rtf1	2.0783
SPSNRNA.01	snu1	2.07803
SPBC1734.07c	trs8502	2.07773
SPNCRNA.536	mas2-antisense-1	2.07773
SPNCRNA.405	-	2.07773
SPMTR.02	mat2-Pi	2.0764
SPNCRNA.365	-	2.07601
SPBC31F10.15c	atp15	2.07342
SPNCRNA.1102	-	2.07001
SPCC663.18	-	2.06993
SPBC1105.14	rsv2	2.06739
SPBC29B5.02c	isp4	2.06702
SPBC1683.01	-	2.06577
SPBC1711.11	-	2.06359
SPNCRNA.456	-	2.06262
SPAC977.06	-	2.0621
SPNCRNA.504	-	2.06098
SPCC4B3.02c	-	2.06038
SPBC582.08	-	2.05912
SPBC4F6.08c	mrpl39	2.05847
SPMITTRNAGLN.01	-	2.0569
SPAC17A2.02c	-	2.05551
SPAC25G10.01	-	2.05532
SPCC1682.11c	ctl1	2.05472
SPBC16G5.11c	bag101	2.054
SPAC8C9.12c	-	2.05371
SPRRNA.01	21S_rRNA	2.05209
SPBC3H7.06c	pof9	2.05184
SPBC1289.06c	ppr8	2.04856
SPCC594.07c	bqt3	2.0466
SPBC31F10.05	mug37	2.04573
SPAC57A10.04	mug10	2.04303
SPAC17C9.11c	-	2.04143
SPBC902.05c	idh2	2.03994
SPCC777.12c	-	2.03941
SPAC31G5.12c	maf1	2.03825
SPNCRNA.385	-	2.03806
SPBC13G1.06c	isd11	2.03671
SPNCRNA.946	SPAC926.02-antisense-1	2.03499
SPACUNK4.15	-	2.03423
SPAC30C2.05	erv14	2.03247
SPMITTRNASER.02	-	2.03212
SPAC24B11.08c	-	2.03208
SPNCRNA.1350	-	2.02908
SPCC1442.01	ste6	2.02549
SPAC6G10.08	idp1	2.0254
SPAC56E4.05	mug69	2.02408
SPAC1952.07	rad1	2.02259
SPBC31F10.06c	sar1	2.02001
SPNCRNA.06	prl6	2.01835
SPAC17C9.05c	pmc3	2.01705
SPNCRNA.1488	SPBC23G7.13c-antisense-1	2.01494
SPAC1D4.03c	aut12	2.01455
SPAC977.14c	-	2.01417
SPBC1773.06c	adh8	2.01411
SPNCRNA.95	IRC1-R	2.01379
SPCC4G3.03	-	2.01371
SPBC2A9.02	-	2.01292
SPBC1683.09c	frp1	2.01291
SPAC30D11.05	aps3	2.01253
SPAC25G10.04c	rec10	2.01244
SPCC553.11c	toa2	2.01053
SPBC428.11	met17	2.01025
SPNCRNA.324	-	2.00976
SPNCRNA.68	prl68	2.00976
SPCC126.15c	sec65	2.00674
SPNCRNA.552	pol4-antisense-1	2.00655
SPCC1919.09	tif6	2.00524
SPBC25H2.03	-	2.00487
SPAC323.03c	-	2.00431
SPBC1198.09	ubc16	2.00365
SPAC19B12.10	sst2	2.00364
SPNCRNA.727	-	2.00239
SPBC3B8.03	-	2.00076

## Sheet: upreg. in pir2-1 and cwf10-1
tracking_id	gene_short_name	pir2-1/WT fold change (FPKM)	cwf10-1/WT fold change (FPKM)
SPATRNAALA.06	-	383.719	505.38
SPAC20G4.09	-	169.756	85.623
SPNCRNA.341	-	34.3819	107.035
SPSNORNA.28	snoR68	34.0118	22.2661
SPNCRNA.32	prl32	27.6445	14.6733
SPAC1002.19	urg1	25.9652	4.80561
SPNCRNA.325	-	19.1111	18.5555
SPAC1002.17c	urg2	18.5288	6.50173
SPSNORNA.53	snR88	14.6844	5.8464
SPBTRNALEU.06	-	14.4222	14.7499
SPBTRNALEU.07	-	14.4222	14.7499
SPCTRNALEU.12	-	14.4222	14.7499
SPCTRNALEU.13	-	14.4222	14.7499
SPCC965.07c	gst2	14.2737	5.04462
SPNCRNA.210	-	13.4954	8.44554
SPNCRNA.1605	-	13.1422	11.0482
SPSNORNA.23	snoZ15	12.7776	9.39924
SPNCRNA.488	-	11.9222	19.458
SPSNORNA.04	snoZ5	11.7671	5.09062
SPNCRNA.307	-	11.6585	37.0238
SPNCRNA.510	-	11.4811	4.39907
SPSNORNA.15	snoR38	10.8143	7.42041
SPNCRNA.656	-	10.7469	8.41558
SPBC19C7.04c	-	10.6575	6.32783
SPNCRNA.1255	-	10.4289	10.636
SPAC637.03	-	10.3552	8.96451
SPSNORNA.21	snoU14	10.3353	3.85342
SPMITTRNAARG.01	-	10.2529	10.3886
SPBP4G3.03	-	10.2501	6.30739
SPSNORNA.19	snoR69	10.1414	9.39918
SPNCRNA.15	prl15	10.0884	33.5435
SPCC18B5.02c	-	9.98908	7.67383
SPBC56F2.06	mug147	9.96161	7.24276
SPNCRNA.1378	cbp6-antisense-1	9.82407	4.83705
SPCC4F11.05	-	9.78744	7.25556
SPCC663.08c	-	9.73066	6.59311
SPCC737.04	-	9.3417	8.86791
SPMIT.09	atp8	9.23015	10.0597
SPAC57A10.06	mug15	9.08607	8.81458
SPATRNALEU.04	-	8.3111	2.42852
SPBTRNALEU.09	-	8.3111	2.42852
SPAC977.18	-	7.54222	19.2932
SPAPB24D3.07c	-	7.52531	2.77775
SPNCRNA.1180	rec11-antisense-1	7.51816	19.9106
SPNCRNA.07	meu3	7.20288	9.91696
SPBPB2B2.18	-	7.0838	15.9503
SPNCRNA.385	-	7.07967	2.03806
SPNCRNA.29	meu19	6.98801	7.50491
SPNCRNA.654	SPAC24H6.02c-antisense-1	6.96466	47.5523
SPCC132.04c	gdh2	6.94296	14.34
SPSNORNA.22	snoR54	6.78336	4.94697
SPMITTRNATRP.01	-	6.77631	5.22964
SPSNORNA.43	snR91	6.70477	2.17725
SPCC70.12c	ecl1	6.58366	11.3722
SPNCRNA.1042	SPAC890.05-antisense-1	6.42083	8.94202
SPBCPT2R1.05c	-	6.17369	3.3078
SPNCRNA.90	-	6.1735	6.58144
SPSNORNA.32	sno12	6.17281	2.80202
SPBPB21E7.04c	-	6.13938	5.64971
SPNCRNA.867	-	6.10824	4.08789
SPNCRNA.284	-	5.91013	2.52845
SPAC27E2.11c	-	5.88035	2.80146
SPNCRNA.942	-	5.84153	3.29249
SPNCRNA.449	-	5.83648	2.33857
SPNCRNA.1482	-	5.82252	8.28617
SPSNORNA.42	snR90	5.81728	23.599
SPNCRNA.405	-	5.77371	2.07773
SPAPJ691.02	-	5.71962	3.50298
SPAC29A4.22	-	5.70229	150.529
SPBC725.06c	ppk31	5.70146	6.70416
SPNCRNA.50	prl50	5.6832	3.56182
SPNCRNA.788	SPAC17H9.12c-antisense-1	5.64725	32.2541
SPNCRNA.679	-	5.64314	3.06712
SPBP4G3.02	pho1	5.57786	14.2047
SPATRNAALA.01	-	5.57102	2.19865
SPATRNAALA.04	-	5.57102	2.19865
SPATRNAALA.05	-	5.57102	2.19865
SPBTRNAALA.07	-	5.57102	2.19865
SPBTRNAALA.08	-	5.57102	2.19865
SPBTRNAALA.09	-	5.57102	2.19865
SPBTRNAALA.10	-	5.57102	2.19865
SPBTRNAALA.11	-	5.57102	2.19865
SPCTRNAALA.12	-	5.57102	2.19865
SPNCRNA.99	-	5.55804	8.40985
SPBC660.05	-	5.49833	8.5527
SPNCRNA.651	-	5.49745	5.19431
SPNCRNA.417	-	5.39639	3.84765
SPNCRNA.02	prl2	5.30414	6.4535
SPCC70.08c	-	5.1455	10.0896
SPBC29B5.02c	isp4	5.08499	2.06702
SPCC191.11	inv1	5.01338	12.6998
SPSNORNA.16	snoR56	5.01297	5.12686
SPNCRNA.1654	SPBC3B9.04-antisense-1	4.93965	24.0465
SPAC3C7.14c	obr1	4.92086	4.57038
SPNCRNA.1601	SPBC2G2.17c-antisense-1	4.88574	4.96847
SPNCRNA.67	prl67	4.87825	22.9787
SPBTRNAMET.04	-	4.84528	26.7137
SPBTRNAASN.01	-	4.82624	3.7477
SPBTRNAASN.02	-	4.82624	3.7477
SPBTRNAASN.03	-	4.82624	3.7477
SPCTRNAASN.05	-	4.82624	3.7477
SPCTRNAASN.06	-	4.82624	3.7477
SPNCRNA.95	IRC1-R	4.77683	2.01379
SPCC1259.14c	meu27	4.76357	15.1267
SPNCRNA.305	-	4.74211	2.47349
SPBC2A9.14	-	4.72514	6.02912
SPNCRNA.467	-	4.66371	13.0574
SPSNORNA.36	snR5	4.64479	363.108
SPNCRNA.40	prl40	4.60981	7.91515
SPAC24C9.16c	cox8	4.60549	3.08458
SPNCRNA.963	-	4.59785	7.356
SPAC4H3.17	-	4.59299	5.27677
SPNCRNA.266	-	4.59012	11.5581
SPAC4H3.12c	-	4.55763	12.3479
SPAPB24D3.08c	-	4.50932	2.99857
SPCC70.04c	-	4.4889	12.9939
SPNCRNA.1367	SPBC1685.12c-antisense-1	4.48696	5.55294
SPNCRNA.1221	-	4.47159	9.61628
SPNCRNA.94	-	4.4488	5.44914
SPNCRNA.499	-	4.4128	13.2289
SPCC663.06c	osr1	4.36457	3.87577
SPAC22F3.02	atf31	4.30793	7.63056
SPAC4A8.04	isp6	4.30725	4.44293
SPBPJ4664.03	mfm3	4.2197	12.0706
SPAC4G9.22	-	4.21452	2.35315
SPAC222.15	meu13	4.1922	4.52604
SPSNORNA.24	snoR39b	4.15917	2.71726
SPAC29E6.07	-	4.12766	2.2756
SPCPB1C11.02	-	4.12237	4.30766
SPBC1271.09	-	4.09394	7.15765
SPNCRNA.380	-	4.06779	3.52225
SPNCRNA.528	-	4.01005	40.4887
SPBC23G7.11	mag2	4.00881	5.81268
SPNCRNA.1626	-	3.99036	2.41868
SPNCRNA.1106	SPCC330.19c-antisense-1	3.98392	3.82853
SPBC2F12.17	cox7	3.94365	2.93219
SPAC21E11.04	aca1	3.93312	2.14512
SPNCRNA.1298	SPCC569.02c-antisense-1	3.93061	4.97301
SPNCRNA.1360	-	3.93026	29.5346
SPNCRNA.1634	SPBC13G1.05-antisense-1	3.92789	7.51778
SPNCRNA.1504	-	3.90859	2.12615
SPNCRNA.757	-	3.90569	110.124
SPNCRNA.1276	brl1-antisense-1	3.90184	18.5511
SPNCRNA.478	-	3.89178	2.6828
SPAC13F5.07c	-	3.873	7.06069
SPNCRNA.1133	-	3.8607	13.9928
SPAC23C11.10	mpn1	3.85482	2.23467
SPNCRNA.1218	-	3.81699	2.24644
SPNCRNA.1035	-	3.80649	5.88689
SPNCRNA.1577	taf73-antisense-1	3.80555	37.673
SPCC417.04	-	3.79715	29.8232
SPNCRNA.1038	-	3.79619	6.42446
SPNCRNA.445	snoR61	3.76305	4.96695
SPBC31A8.02	-	3.72081	6.02058
SPNCRNA.73	eta2-antisense-3	3.71891	8.72153
SPNCRNA.1585	caf5-antisense-1	3.71884	53.7181
SPNCRNA.208	-	3.71531	7.95324
SPNCRNA.1452	-	3.71426	6.09488
SPNCRNA.1492	rct1-antisense-1	3.66464	20.6328
SPAC27D7.11c	-	3.65737	2.80841
SPBC119.14	rti1	3.63073	3.29797
SPMIT.10	atp9	3.61909	4.96653
SPNCRNA.935	-	3.6045	11.393
SPNCRNA.362	-	3.5976	12.3603
SPNCRNA.23	prl23	3.59548	6.83188
SPNCRNA.26	prl26	3.58613	2.08711
SPNCRNA.1646	pet117-antisense-1	3.57436	44.3248
SPNCRNA.723	-	3.57282	3.40626
SPNCRNA.80	-	3.51581	15.7913
SPBC947.05c	frp2	3.5028	5.87818
SPBP8B7.26	-	3.49705	3.43644
SPNCRNA.1265	-	3.49342	6.86391
SPAC4F10.17	-	3.48851	33.7146
SPNCRNA.1596	-	3.41119	14.3462
SPCC338.18	-	3.40621	5.2994
SPBC24C6.13	new16	3.39071	2.73986
SPNCRNA.1569	mhf1-antisense-1	3.38611	17.0605
SPAC23H4.05c	-	3.38297	3.62779
SPNCRNA.1407	SPBC337.10c-antisense-1	3.38191	31.6752
SPNCRNA.36	prl36	3.37365	8.12147
SPNCRNA.142	-	3.36551	3.56388
SPNCRNA.14	prl14	3.32523	54.7151
SPNCRNA.1141	-	3.3239	2.73616
SPBPB21E7.07	aes1	3.30438	17.2605
SPCC338.12	pbi2	3.30063	3.73718
SPCC1906.04	wtf20	3.29634	2.51991
SPNCRNA.441	-	3.27993	3.97989
SPNCRNA.887	slx4-antisense-1	3.27348	5.34275
SPNCRNA.1179	atd3-antisense-1	3.26648	2.78166
SPBP4H10.10	-	3.24331	4.82824
SPBC725.03	-	3.2404	3.12755
SPBC1683.12	-	3.20822	5.96713
SPNCRNA.1229	SPCC1442.13c-antisense-1	3.20663	10.9328
SPNCRNA.1616	-	3.19963	5.59673
SPNCRNA.1660	SPBC215.10-antisense-1	3.18175	42.6022
SPAC17A5.18c	rec25	3.17798	12.3002
SPNCRNA.563	SPAC637.08-antisense-1	3.17476	79.7439
SPAC25B8.13c	isp7	3.16699	2.41419
SPNCRNA.1257	-	3.16433	5.44165
SPNCRNA.1236	-	3.14781	6.0353
SPCPB16A4.06c	-	3.13748	4.59458
SPBC713.13	-	3.13188	3.77349
SPNCRNA.739	cyp1-antisense-1	3.10964	7.7738
SPNCRNA.1037	SPAC1B3.04c-antisense-2	3.10863	4.47805
SPNCRNA.1436	-	3.10074	3.20728
SPNCRNA.1142	mis18-antisense-1	3.0993	4.83057
SPBC3E7.02c	hsp16	3.09715	5.81464
SPNCRNA.1444	-	3.09245	3.07812
SPNCRNA.1003	SPAC12B10.15c-antisense-1	3.08202	6.1612
SPNCRNA.1240	ssp1-antisense-1	3.07863	143.587
SPNCRNA.936	rad50-antisense-1	3.07335	20.0113
SPNCRNA.659	psf3-antisense-1	3.0627	11.4323
SPNCRNA.334	-	3.06109	4.96947
SPNCRNA.1260	-	3.03117	7.81732
SPAC1B3.06c	-	3.02643	3.08392
SPAC343.07	mug28	3.02315	13.6536
SPNCRNA.901	-	3.00916	5.05136
SPAC1250.02	mug95	3.00535	6.99847
SPCC1739.08c	-	3.00211	27.5472
SPNCRNA.839	SPAC4A8.10-antisense-1	2.9935	5.14561
SPAC29B12.13	-	2.99106	2.75988
SPAC29A4.12c	mug108	2.98506	23.7076
SPNCRNA.268	-	2.98023	2.72082
SPAC869.02c	-	2.97506	4.79932
SPNCRNA.1325	-	2.97136	5.56966
SPNCRNA.523	-	2.96032	3.25472
SPAC6G9.13c	bqt1	2.95008	2.26661
SPBC1198.14c	fbp1	2.94863	12.4207
SPCC1223.09	-	2.94189	2.74695
SPNCRNA.1258	-	2.93449	4.15607
SPBC557.05	-	2.91364	5.13935
SPAC11D3.01c	-	2.90957	5.05449
SPNCRNA.1172	-	2.90825	7.01749
SPNCRNA.1485	-	2.89388	4.68601
SPNCRNA.1023	rex3-antisense-1	2.89322	13.5033
SPAC110.05	-	2.89291	2.50817
SPNCRNA.610	SPAC11D3.15-antisense-1	2.8721	22.3597
SPNCRNA.62	prl62	2.86155	15.7745
SPBC1685.12c	-	2.85692	3.67035
SPNCRNA.1136	gcg1-antisense-2	2.84843	45.1453
SPNCRNA.1157	-	2.84396	3.03969
SPBC21B10.15	-	2.84343	3.53964
SPNCRNA.1458	-	2.84017	7.07415
SPNCRNA.1350	-	2.84006	2.02908
SPAPB15E9.06	-	2.82907	5.58078
SPAC1F7.07c	fip1	2.82379	2.61898
SPAC3A11.10c	-	2.8199	2.56818
SPCC74.09	mug24	2.81373	3.00236
SPAC1952.04c	-	2.81314	2.32165
SPAC16A10.05c	dad1	2.81056	2.60962
SPBC27B12.10c	tom7	2.80695	2.37251
SPBC337.08c	ubi4	2.8031	2.37001
SPNCRNA.966	-	2.8013	3.02517
SPNCRNA.204	-	2.7935	32.081
SPNCRNA.1406	rhn1-antisense-1	2.7884	2.71008
SPNCRNA.676	alp41-antisense-1	2.78606	19.6523
SPNCRNA.680	-	2.76666	2.32893
SPAC19G12.09	-	2.76199	2.57018
SPAC1A6.06c	meu31	2.74838	7.81939
SPBC1105.14	rsv2	2.73444	2.06739
SPAP27G11.16	-	2.72176	2.33095
SPNCRNA.1479	-	2.71603	3.62071
SPAC29E6.05c	mxr1	2.71466	4.67078
SPNCRNA.876	-	2.71237	2.30868
SPCC1183.09c	pmp31	2.6968	3.58762
SPAC13D1.01c	Tf2-7	2.6968	4.44006
SPAC2E1P3.03c	Tf2-3	2.69122	4.14275
SPBC36.13	-	2.68174	5.89866
SPBC32F12.17	-	2.68114	2.57759
SPBC27.05	-	2.67805	5.45503
SPAC56F8.15	-	2.67322	2.15447
SPAC29A4.17c	-	2.67015	3.19433
SPNCRNA.1284	-	2.64833	2.49181
SPNCRNA.1661	cwf10-antisense-1	2.63691	23.331
SPAC167.08	Tf2-2	2.6352	4.16435
SPNCRNA.498	-	2.63125	11.1032
SPAC18B11.08c	-	2.60466	2.63003
SPBP35G2.16c	ecl2	2.60329	5.2375
SPAPB8E5.04c	-	2.60072	2.96423
SPMIT.07	atp6	2.59676	3.13367
SPNCRNA.875	gcv1-antisense-1	2.59327	32.9517
SPNCRNA.06	prl6	2.58969	2.01835
SPNCRNA.1190	-	2.57682	3.03001
SPBC713.11c	pmp3	2.57129	3.53976
SPAC4H3.03c	-	2.57122	5.19433
SPNCRNA.628	-	2.56912	3.89179
SPNCRNA.201	-	2.54247	2.73533
SPAC22H10.13	zym1	2.5383	5.88562
SPNCRNA.105	-	2.53474	6.43106
SPCC1020.14	Tf2-12	2.53435	3.84133
SPAPB15E9.03c	Tf2-5	2.53428	3.84133
SPNCRNA.845	-	2.53401	3.84117
SPAC27E2.08	Tf2-6	2.53364	3.83958
SPNCRNA.780	-	2.52921	5.6293
SPNCRNA.1379	-	2.52594	47.6259
SPCC4G3.03	-	2.52194	2.01371
SPAC27E2.12	-	2.50737	8.09309
SPAC19E9.03	pas1	2.50487	5.05332
SPAC19D5.09c	Tf2-8	2.50442	3.93847
SPNCRNA.1650	-	2.50039	6.14437
SPAC9.04	Tf2-1	2.48893	3.83156
SPNCRNA.1470	ser2-antisense-1	2.48685	2.26147
SPNCRNA.713	SPAC56F8.02-antisense-1	2.46637	5.13725
SPAC1687.14c	-	2.46102	3.48393
SPAC11D3.19	-	2.46101	3.18158
SPAC227.13c	isu1	2.45673	2.45803
SPBC9B6.02c	Tf2-9	2.45108	3.77598
SPAC26A3.13c	Tf2-4	2.44906	3.77027
SPBC1271.08c	-	2.44553	7.63488
SPNCRNA.779	-	2.44029	5.45593
SPCC1494.11c	Tf2-13	2.43625	3.72369
SPNCRNA.1016	-	2.43465	2.19522
SPMITTRNAHIS.01	-	2.42879	4.48761
SPNCRNA.1100	hsp3101-antisense-1	2.42611	5.12102
SPAC25G10.04c	rec10	2.41171	2.01244
SPAC1142.09	-	2.41107	2.60061
SPBC1E8.04	Tf2-10	2.40241	3.76662
SPNCRNA.1233	spp27-antisense-1	2.40208	6.78997
SPNCRNA.34	prl34	2.38446	3.27912
SPBC428.07	meu6	2.38433	3.38156
SPNCRNA.1060	ctf8-antisense-1	2.38284	3.89508
SPNCRNA.536	mas2-antisense-1	2.38267	2.07773
SPNCRNA.806	SPAC18G6.13-antisense-1	2.38249	8.50876
SPNCRNA.1156	-	2.3822	3.56183
SPBC1289.17	Tf2-11	2.37551	3.78326
SPNCRNA.1638	hip1-antisense-1	2.36686	36.635
SPNCRNA.1483	-	2.36347	2.72533
SPAC26F1.04c	etr1	2.36272	2.4651
SPAC18B11.04	ncs1	2.36194	2.4785
SPAC15A10.05c	mug182	2.34558	5.02613
SPNCRNA.795	utp5-antisense-1	2.34436	31.235
SPBC56F2.14	mrpl44	2.32186	4.27066
SPCPB1C11.01	amt1	2.31891	2.95722
SPNCRNA.1455	-	2.31796	2.88089
SPNCRNA.1617	SPBC887.16-antisense-1	2.31508	3.59306
SPAC6B12.03c	-	2.30703	3.79936
SPNCRNA.1019	SPAC458.02c-antisense-1	2.30357	12.055
SPNCRNA.271	-	2.29998	5.44166
SPNCRNA.1620	pgp2-antisense-1	2.29847	106.483
SPNCRNA.1169	-	2.29551	8.26769
SPNCRNA.392	-	2.29427	2.47348
SPBC15D4.12c	mug98	2.29334	11.1307
SPNCRNA.93	-	2.29177	14.5935
SPAP4C9.02	emc5	2.28844	3.03849
SPNCRNA.231	-	2.28653	19.6502
SPBC19C7.05	-	2.28469	2.5063
SPBC26H8.11c	-	2.2742	2.88208
SPNCRNA.688	vps4-antisense-1	2.27216	12.1633
SPAC806.11	-	2.26589	8.31547
SPCC576.16c	wtf22	2.26127	2.51887
SPNCRNA.1024	-	2.25583	3.71862
SPCC1919.07	-	2.24568	2.80731
SPNCRNA.670	-	2.2418	3.97524
SPAC18G6.13	-	2.23931	2.67718
SPNCRNA.836	myp2-antisense-1	2.23553	33.603
SPBC1921.01c	rpl35b	2.23049	2.57434
SPBC428.04	apq12	2.22974	4.5677
SPNCRNA.22	prl22	2.22323	7.49698
SPNCRNA.1622	-	2.22299	12.7429
SPMITTRNAMET.02	-	2.21759	2.34981
SPCC1235.12c	mug146	2.21557	3.98765
SPAC11D3.03c	-	2.20552	5.88139
SPNCRNA.1029	mug126-antisense-1	2.20447	5.28707
SPCC13B11.03c	-	2.20446	4.14308
SPCC31H12.02c	mug73	2.20331	2.80328
SPCP31B10.08c	rpl35a	2.19618	2.10313
SPAC20H4.11c	rho5	2.19601	2.64342
SPAC521.03	-	2.19418	2.84553
SPNCRNA.894	fmc1-antisense-1	2.19361	6.89577
SPNCRNA.882	-	2.18621	2.4649
SPAC17C9.16c	mfs1	2.18089	2.27919
SPAC1006.01	psp3	2.17703	2.77695
SPBC1773.06c	adh8	2.17582	2.01411
SPNCRNA.1443	-	2.17514	3.95305
SPNCRNA.1287	-	2.17479	3.93046
SPNCRNA.1046	-	2.17119	84.5818
SPNCRNA.1680	rtt109-antisense-1	2.16995	10.6485
SPNCRNA.808	-	2.16612	2.37292
SPBC1E8.05	-	2.163	2.44864
SPAC15A10.09c	pun1	2.16078	2.90322
SPBP4H10.08	qcr10	2.1586	2.77377
SPBC16E9.16c	lsd90	2.15789	3.91726
SPMIT.04	cox3	2.15733	3.96816
SPNCRNA.1528	tri1-antisense-1	2.15573	10.0685
SPAC6F12.04	-	2.14896	2.2592
SPAC5D6.09c	mug86	2.14816	2.74411
SPNCRNA.1653	cwf28-antisense-1	2.14508	19.7846
SPSNORNA.45	snR93	2.14492	4.31095
SPNCRNA.1640	vps13a-antisense-1	2.13757	8.39388
SPCC1393.14	ten1	2.12019	3.27522
SPAC17C9.11c	-	2.10832	2.04143
SPNCRNA.230	-	2.10297	8.16084
SPAC1F7.14c	tam6	2.10066	4.3816
SPAC1687.08	-	2.09821	3.53355
SPNCRNA.1127	kpa1-antisense-1	2.09648	7.48081
SPNCRNA.166	-	2.09562	2.6855
SPNCRNA.324	-	2.09496	2.00976
SPNCRNA.156	-	2.09003	3.29756
SPNCRNA.886	SPAC589.03c-antisense-1	2.08579	2.08404
SPCC965.11c	agp3	2.07791	6.04356
SPBC1683.06c	-	2.0758	3.5744
SPNCRNA.475	-	2.075	80.3882
SPNCRNA.952	trm5-antisense-1	2.07494	27.4275
SPNCRNA.1086	SPAC1039.08-antisense-1	2.06653	4.44076
SPBC29A3.21	-	2.065	2.44874
SPAPB17E12.09	-	2.06303	13.6694
SPNCRNA.215	-	2.06227	3.70954
SPNCRNA.974	-	2.06158	3.09185
SPCC1020.09	gnr1	2.06129	4.13621
SPBC4F6.08c	mrpl39	2.06023	2.05847
SPNCRNA.79	-	2.05905	35.1038
SPNCRNA.1503	-	2.05513	15.9748
SPCC663.18	-	2.05373	2.06993
SPNCRNA.717	-	2.05159	2.81182
SPNCRNA.1495	cdc18-antisense-1	2.04639	13.8185
SPAC869.07c	mel1	2.04073	7.41311
SPCC1840.12	opt3	2.03957	14.2995
SPNCRNA.361	-	2.03777	7.30956
SPNCRNA.1251	-	2.03692	2.38187
SPBC660.06	-	2.03442	2.89219
SPNCRNA.1050	SPAC29A4.06c-antisense-1	2.03146	23.0555
SPNCRNA.1359	-	2.02886	3.74556
SPCC188.05	-	2.02752	9.90374
SPCC965.12	-	2.02748	2.86142
SPAC1486.11	fmc1	2.0273	4.16466
SPNCRNA.1079	rad2-antisense-1	2.0232	32.4479
SPAC6B12.08	mug185	2.02178	2.96242
SPNCRNA.66	prl66	2.01696	33.8371
SPNCRNA.480	-	2.01672	2.57243
SPNCRNA.1628	ppm1-antisense-1	2.01538	5.72048
SPNCRNA.1662	rev1-antisense-1	2.01185	3.07462
SPAC4G9.07	mug133	2.00831	2.54959
SPBC646.17c	dic1	2.00324	2.18985
SPNCRNA.373	-	2.00189	13.8847
SPCC584.12	mug42	2.00134	3.95758

## Sheet: pir2-1 upreg. cryptic introns
Chromosome	start	end	width	strand	Systematic_name	Gene
I	304536	304673	138	+	SPAC18B11.08c	SPAC18B11.08c
I	304732	304918	187	+	SPAC18B11.08c	SPAC18B11.08c
I	304956	304999	44	+	SPAC18B11.08c	SPAC18B11.08c
I	312065	312114	50	+	SPAC18B11.03c	SPAC18B11.03c
I	312213	312273	61	+	SPAC18B11.03c	SPAC18B11.03c
I	313749	313837	89	+	SPAC18B11.03c	SPAC18B11.03c
I	526905	527100	196	+	SPNCRNA.659	psf3-antisense-1
I	527167	527322	156	+	SPNCRNA.659	psf3-antisense-1
I	527337	527542	206	+	SPNCRNA.659	psf3-antisense-1
I	527592	527768	177	+	SPNCRNA.659	psf3-antisense-1
I	528283	528333	51	+	SPNCRNA.659	psf3-antisense-1
I	977758	977803	46	+	SPAC222.15	meu13
I	977858	977914	57	+	SPAC222.15	meu13
I	978007	978048	42	+	SPAC222.15	meu13
I	978190	978332	143	+	SPAC222.15	meu13
I	1166447	1166494	48	+	SPNCRNA.717	SPNCRNA.717
I	1200119	1200311	193	+	SPNCRNA.723	SPNCRNA.723
I	1200363	1200570	208	+	SPNCRNA.723	SPNCRNA.723
I	1234579	1234624	46	+	SPNCRNA.82	mrp1
I	1376943	1377031	89	+	SPAC57A10.06	mug15
I	1467265	1467326	62	+	SPAC9.04	Tf2-1
I	1468614	1468665	52	+	SPAC9.04	Tf2-1
I	2291958	2292090	133	+	SPAC4G9.22	SPAC4G9.22
I	2303831	2303922	92	+	SPNCRNA.190	SPNCRNA.190
I	2304024	2304233	210	+	SPNCRNA.190	SPNCRNA.190
I	2548681	2548858	178	+	SPNCRNA.836	myp2-antisense-1
I	2923463	2923907	445	+	SPAC2E1P3.01	SPAC2E1P3.01
I	3086787	3086857	71	+	SPNCRNA.215	SPNCRNA.215
I	3144043	3144124	82	+	SPAC688.16	SPAC688.16
I	3178669	3178854	186	+	SPNCRNA.893	SPNCRNA.893
I	3761803	3761884	82	+	SPNCRNA.231	SPNCRNA.231
I	3791112	3791166	55	+	SPAP4C9.02	emc5
I	3804585	3804660	76	+	SPAC1556.06	meu1
I	3842877	3843004	128	+	SPAC4H3.08	SPAC4H3.08
I	3851149	3851199	51	+	SPNCRNA.942	SPNCRNA.942
I	4023910	4023971	62	+	SPAC27E2.08	Tf2-6
I	4025259	4025310	52	+	SPAC27E2.08	Tf2-6
I	4326498	4326545	48	+	SPNCRNA.978	SPAC27F1.10-antisense-1
I	4415750	4416004	255	+	SPAC29E6.08	tbp1
I	4416066	4416117	52	+	SPAC29E6.08	tbp1
I	4416240	4416279	40	+	SPAC29E6.08	tbp1
I	4416379	4416448	70	+	SPAC29E6.08	tbp1
I	4416488	4416551	64	+	SPAC29E6.08	tbp1
I	4416758	4416851	94	+	SPAC29E6.08	tbp1
I	4472698	4472785	88	+	SPAC17C9.16c	mfs1
I	4473272	4473324	53	+	SPAC17C9.16c	mfs1
I	4473585	4473651	67	+	SPAC17C9.16c	mfs1
I	4473756	4473804	49	+	SPAC17C9.16c	mfs1
I	4473835	4473876	42	+	SPAC17C9.16c	mfs1
I	4542462	4542514	53	+	SPAC637.03	SPAC637.03
I	4933537	4933582	46	+	SPNCRNA.1037	SPAC1B3.04c-antisense-2
I	5113370	5113496	127	+	SPAC29A4.17c	SPAC29A4.17c
I	5113584	5113881	298	+	SPAC29A4.17c	SPAC29A4.17c
I	5113923	5113971	49	+	SPAC29A4.17c	SPAC29A4.17c
I	5125219	5125310	92	+	SPAC29A4.12c	mug108
I	5219813	5220028	216	+	SPNCRNA.1060	ctf8-antisense-1
I	100297	100554	258	-	SPNCRNA.607	fta5-antisense-1
I	111914	111971	58	-	SPAC11D3.03c	SPAC11D3.03c
I	112047	112097	51	-	SPAC11D3.03c	SPAC11D3.03c
I	214055	214150	96	-	SPNCRNA.623	SPNCRNA.623
I	310791	310836	46	-	SPAC18B11.04	ncs1
I	311181	311370	190	-	SPAC18B11.04	ncs1
I	439358	439423	66	-	SPNCRNA.648	SPNCRNA.648
I	439553	439613	61	-	SPNCRNA.648	SPNCRNA.648
I	439858	439897	40	-	SPNCRNA.648	SPNCRNA.648
I	706487	706570	84	-	SPAC22F3.02	atf31
I	819496	819544	49	-	SPNCRNA.688	vps4-antisense-1
I	819667	819730	64	-	SPNCRNA.688	vps4-antisense-1
I	1565399	1565450	52	-	SPAC167.08	Tf2-2
I	1566738	1566799	62	-	SPAC167.08	Tf2-2
I	1646677	1646791	115	-	SPNCRNA.751	SPNCRNA.751
I	1751438	1751514	77	-	SPAC17A5.18c	rec25
I	1899937	1899978	42	-	SPNCRNA.771	arb1-antisense-1
I	1901366	1901453	88	-	SPNCRNA.771	arb1-antisense-1
I	2132427	2132544	118	-	SPAC20H4.11c	rho5
I	2414055	2414125	71	-	SPAC6B12.03c	bit2
I	2524252	2524344	93	-	SPAC23H3.15c	SPAC23H3.15c
I	2528465	2528521	57	-	SPNCRNA.833	SPNCRNA.833
I	2537080	2537137	58	-	SPAC25H1.08c	sqt1
I	2564639	2564806	168	-	SPNCRNA.839	SPAC4A8.10-antisense-1
I	2928387	2928438	52	-	SPAC2E1P3.03c	Tf2-3
I	2929726	2929787	62	-	SPAC2E1P3.03c	Tf2-3
I	2957921	2957972	52	-	SPAPB24D3.07c	SPAPB24D3.07c
I	2961352	2961425	74	-	SPAPB24D3.08c	SPAPB24D3.08c
I	3042818	3043095	278	-	SPAC24C9.16c	cox8
I	3043158	3043224	67	-	SPAC24C9.16c	cox8
I	3060772	3060824	53	-	SPNCRNA.881	SPNCRNA.881
I	3219961	3220004	44	-	SPAC6G10.03c	cld1
I	3316424	3316487	64	-	SPNCRNA.901	SPNCRNA.901
I	3362730	3362781	52	-	SPAC26A3.13c	Tf2-4
I	3364069	3364130	62	-	SPAC26A3.13c	Tf2-4
I	3709347	3709498	152	-	SPAC15A10.12c	tca17
I	3851699	3851870	172	-	SPAC4H3.12c	SPAC4H3.12c
I	3997606	3997657	52	-	SPAPB15E9.03c	Tf2-5
I	3998945	3999006	62	-	SPAPB15E9.03c	Tf2-5
I	4009165	4009217	53	-	SPAC27E2.11c	SPAC27E2.11c
I	4154050	4154092	43	-	SPNCRNA.965	SPNCRNA.965
I	4366493	4366537	45	-	SPAC23D3.17	SPAC23D3.17
I	4366564	4366610	47	-	SPAC23D3.17	SPAC23D3.17
I	4366680	4366769	90	-	SPAC23D3.17	SPAC23D3.17
I	4400951	4401009	59	-	SPNCRNA.984	SPNCRNA.984
I	4531631	4531673	43	-	SPNCRNA.995	SPNCRNA.995
I	4738142	4738188	47	-	SPAC458.04c	dli1
I	4738284	4738329	46	-	SPAC458.04c	dli1
I	4738555	4738596	42	-	SPAC458.04c	dli1
I	4738735	4738778	44	-	SPAC458.04c	dli1
I	4937014	4937199	186	-	SPNCRNA.1038	SPNCRNA.1038
I	4938933	4939056	124	-	SPAC1B3.06c	SPAC1B3.06c
I	4972595	4972636	42	-	SPAC1952.04c	SPAC1952.04c
I	4972663	4972851	189	-	SPAC1952.04c	SPAC1952.04c
I	4972923	4973016	94	-	SPAC1952.04c	SPAC1952.04c
I	4973031	4973243	213	-	SPAC1952.04c	SPAC1952.04c
I	5010951	5011009	59	-	SPNCRNA.1042	SPAC890.05-antisense-1
I	5011211	5011400	190	-	SPNCRNA.1042	SPAC890.05-antisense-1
I	5192327	5192378	52	-	SPAC13D1.01c	Tf2-7
I	5193666	5193727	62	-	SPAC13D1.01c	Tf2-7
I	5196894	5196945	52	-	SPAC19D5.09c	Tf2-8
I	5198233	5198294	62	-	SPAC19D5.09c	Tf2-8
I	5352540	5352609	70	-	SPAC4D7.02c	pgc1
I	5353322	5353556	235	-	SPAC4D7.02c	pgc1
II	357022	357067	46	+	SPBC1271.08c	SPBC1271.08c
II	674495	674554	60	+	SPNCRNA.322	SPNCRNA.322
II	674648	674724	77	+	SPNCRNA.322	SPNCRNA.322
II	1240282	1240385	104	+	SPBC651.02	nit1
II	1240480	1240529	50	+	SPBC651.02	nit1
II	1240965	1241024	60	+	SPBC651.02	nit1
II	1241041	1241097	57	+	SPBC651.02	nit1
II	1685673	1685834	162	+	SPNCRNA.1452	SPNCRNA.1452
II	1780243	1780296	54	+	SPBC18H10.05	SPBC18H10.05
II	1915195	1915242	48	+	SPNCRNA.380	SPNCRNA.380
II	1966808	1966869	62	+	SPBC1E8.04	Tf2-10
II	1968156	1968207	52	+	SPBC1E8.04	Tf2-10
II	2023987	2024058	72	+	SPBP23A10.12	frg1
II	2024179	2024238	60	+	SPBP23A10.12	frg1
II	2024418	2024547	130	+	SPBP23A10.12	frg1
II	2024698	2024768	71	+	SPBP23A10.12	frg1
II	2044551	2044630	80	+	SPNCRNA.1483	SPNCRNA.1483
II	2884372	2884413	42	+	SPBP4H10.08	qcr10
II	2884485	2884536	52	+	SPBP4H10.08	qcr10
II	2884581	2884724	144	+	SPBP4H10.08	qcr10
II	3166334	3166439	106	+	SPBC609.04	caf5
II	3166535	3166646	112	+	SPBC609.04	caf5
II	3310861	3310912	52	+	SPNCRNA.1591	nto1-antisense-1
II	3324272	3324471	200	+	SPBC17D11.08	SPBC17D11.08
II	3324621	3324660	40	+	SPBC17D11.08	SPBC17D11.08
II	3324903	3324966	64	+	SPBC17D11.08	SPBC17D11.08
II	3325525	3325568	44	+	SPBC17D11.08	SPBC17D11.08
II	3391070	3391177	108	+	SPNCRNA.1597	SPBC3B8.03-antisense-1
II	3391305	3391350	46	+	SPNCRNA.1597	SPBC3B8.03-antisense-1
II	3467793	3467862	70	+	SPNCRNA.1601	SPBC2G2.17c-antisense-1
II	3944344	3944390	47	+	SPNCRNA.1650	SPNCRNA.1650
II	3962871	3962920	50	+	SPNCRNA.1651	SPNCRNA.1651
II	3962987	3963094	108	+	SPNCRNA.1651	SPNCRNA.1651
II	3992128	3992194	67	+	SPNCRNA.1653	cwf28-antisense-1
II	4357423	4357531	109	+	SPNCRNA.441	SPNCRNA.441
II	4416075	4416136	62	+	SPBC1289.17	Tf2-11
II	4417424	4417475	52	+	SPBC1289.17	Tf2-11
II	4448025	4448171	147	+	SPBP4G3.02	pho1
II	4448797	4448864	68	+	SPBP4G3.02	pho1
II	378088	378198	111	-	SPNCRNA.1350	SPNCRNA.1350
II	521001	521140	140	-	SPNCRNA.1366	SPNCRNA.1366
II	593262	593436	175	-	SPBC1706.02c	wtf2
II	959036	959076	41	-	SPBC646.17c	dic1
II	960217	960263	47	-	SPBC646.17c	dic1
II	961318	961418	101	-	SPBP35G2.16c	ecl2
II	961490	961560	71	-	SPBP35G2.16c	ecl2
II	1035239	1035280	42	-	SPNCRNA.1406	rhn1-antisense-1
II	1044478	1045525	1048	-	SPBC337.08c	ubi4
II	1215218	1215266	49	-	SPBC725.06c	ppk31
II	1343935	1344081	147	-	SPBC27B12.10c	tom7
II	1344158	1344213	56	-	SPBC27B12.10c	tom7
II	1715155	1715210	56	-	SPBC2F12.17	cox7
II	1715304	1715370	67	-	SPBC2F12.17	cox7
II	1813931	1813982	52	-	SPBC9B6.02c	Tf2-9
II	1815270	1815331	62	-	SPBC9B6.02c	Tf2-9
II	1930037	1930086	50	-	SPNCRNA.1476	mcp4-antisense-1
II	1930179	1930236	58	-	SPNCRNA.1476	mcp4-antisense-1
II	2328599	2328668	70	-	SPNCRNA.1503	SPNCRNA.1503
II	2329534	2329588	55	-	SPNCRNA.1503	SPNCRNA.1503
II	2701016	2701073	58	-	SPBC4F6.08c	mrpl39
II	2701176	2701264	89	-	SPBC4F6.08c	mrpl39
II	2701487	2701530	44	-	SPBC4F6.08c	mrpl39
II	2804724	2804810	87	-	SPBC32F12.17	SPBC32F12.17
II	2960414	2960464	51	-	SPBC2A9.14	SPBC2A9.14
II	2960703	2960809	107	-	SPBC2A9.14	SPBC2A9.14
II	3550105	3550184	80	-	SPBC887.06c	snx3
II	3550382	3550436	55	-	SPBC887.06c	snx3
II	3550503	3550643	141	-	SPBC887.06c	snx3
II	3574747	3574809	63	-	SPNCRNA.1617	SPBC887.16-antisense-1
II	3591057	3591100	44	-	SPNCRNA.1620	pgp2-antisense-1
II	3626564	3626617	54	-	SPNCRNA.1626	SPNCRNA.1626
II	3629754	3629815	62	-	SPNCRNA.1626	SPNCRNA.1626
II	3735815	3735894	80	-	SPNCRNA.1634	SPBC13G1.05-antisense-1
II	3874447	3874797	351	-	SPNCRNA.445	snoR61
II	4264748	4264926	179	-	SPNCRNA.1684	SPNCRNA.1684
III	47179	47234	56	+	SPNCRNA.1099	SPNCRNA.1099
III	153169	153212	44	+	SPNCRNA.1114	SPNCRNA.1114
III	243994	244892	899	+	SPCC794.02	wtf5
III	394459	394527	69	+	SPNCRNA.02	prl2
III	427584	427788	205	+	SPCC306.10	wtf8
III	427998	428046	49	+	SPCC306.10	wtf8
III	428291	428335	45	+	SPCC306.10	wtf8
III	428528	428567	40	+	SPCC306.10	wtf8
III	428631	428680	50	+	SPCC306.10	wtf8
III	568083	568138	56	+	SPNCRNA.1143	SPCC1672.03c-antisense-1
III	615744	615949	206	+	SPCC1183.10	wtf10
III	616159	616207	49	+	SPCC1183.10	wtf10
III	616481	616521	41	+	SPCC1183.10	wtf10
III	616564	616612	49	+	SPCC1183.10	wtf10
III	1043925	1043980	56	+	SPCC1259.06	taf8
III	1456374	1456435	62	+	SPCC11E10.03	mug1
III	1482294	1482339	46	+	SPCC188.05	SPCC188.05
III	1482410	1482501	92	+	SPCC188.05	SPCC188.05
III	1673377	1673479	103	+	SPCC417.04	SPCC417.04
III	1860147	1860375	229	+	SPNCRNA.1236	SPNCRNA.1236
III	2123937	2124057	121	+	SPNCRNA.1265	SPNCRNA.1265
III	2294065	2294267	203	+	SPCC965.06	osr2
III	2305993	2306066	74	+	SPCC965.12	dpe2
III	2388800	2388870	71	+	SPNCRNA.1294	SPCC1827.07c-antisense-1
III	23995	24065	71	-	SPNCRNA.1095	SPNCRNA.1095
III	84801	84896	96	-	SPNCRNA.22	prl22
III	108258	108317	60	-	SPCC330.19c	SPCC330.19c
III	108362	108406	45	-	SPCC330.19c	SPCC330.19c
III	193351	193446	96	-	SPCC1235.08c	pdh1
III	297217	297265	49	-	SPCC553.05c	wtf6
III	297308	297348	41	-	SPCC553.05c	wtf6
III	297656	297704	49	-	SPCC553.05c	wtf6
III	297914	298118	205	-	SPCC553.05c	wtf6
III	467100	467143	44	-	SPCC4G3.03	SPCC4G3.03
III	540377	540598	222	-	SPCP31B10.08c	rpl35a
III	779316	779367	52	-	SPCC1020.14	Tf2-12
III	780655	780716	62	-	SPCC1020.14	Tf2-12
III	957009	957194	186	-	SPCPB16A4.06c	SPCPB16A4.06c
III	1333337	1333389	53	-	SPCC132.04c	gdh2
III	1642718	1642833	116	-	SPCC663.18	SPCC663.18
III	2065616	2065669	54	-	SPNCRNA.1257	SPNCRNA.1257
III	2109282	2109332	51	-	SPCC576.16c	wtf22
III	2109396	2109435	40	-	SPCC576.16c	wtf22
III	2109924	2109972	49	-	SPCC576.16c	wtf22
III	2110222	2110390	169	-	SPCC576.16c	wtf22
III	2240371	2240475	105	-	SPNCRNA.1276	brl1-antisense-1
III	2321503	2321554	52	-	SPCC1494.11c	Tf2-13
III	2322841	2322902	62	-	SPCC1494.11c	Tf2-13
III	2353023	2353191	169	-	SPCC70.04c	SPCC70.04c
III	2353702	2353745	44	-	SPCC70.04c	SPCC70.04c
III	2353914	2353973	60	-	SPCC70.04c	SPCC70.04c
III	2356091	2356135	45	-	SPCC70.12c	ecl1

## Sheet: All_cryptic_introns_pir2-1
Chromosome	start	end	width	strand	Systematic_name	Gene
I	16090	16281	192	+	SPAC212.12	SPAC212.12
I	22005	22204	200	+	SPAC212.04c	SPAC212.04c
I	29159	29359	201	+	SPAC212.01c	SPAC212.01c
I	39777	39972	196	+	SPAC977.06	SPAC977.06
I	52168	52391	224	+	SPAC977.10	nhe1
I	52463	52665	203	+	SPAC977.10	nhe1
I	56702	56872	171	+	SPAC977.12	SPAC977.12
I	92350	92510	161	+	SPNCRNA.605	SPAC1F8.04c-antisense-1
I	101104	101267	164	+	SPAC1F8.06	pfl8
I	104763	105008	246	+	SPAC1F8.08	SPAC1F8.08
I	111025	111166	142	+	SPNCRNA.608	SPNCRNA.608
I	111620	111988	369	+	SPNCRNA.608	SPNCRNA.608
I	126026	126163	138	+	SPAC11D3.10	SPAC11D3.10
I	166086	166245	160	+	SPAC5H10.11	gmh1
I	177051	177259	209	+	SPAC13G6.03	gpi7
I	180454	180961	508	+	SPAC13G6.04	tim8
I	187828	188084	257	+	SPAC13G6.08	fzr2
I	190520	190781	262	+	SPAC13G6.09	SPAC13G6.09
I	191496	191680	185	+	SPAC13G6.09	SPAC13G6.09
I	245098	245308	211	+	SPAC806.05	SPAC806.05
I	247407	247548	142	+	SPAC806.05	SPAC806.05
I	254208	254466	259	+	SPNCRNA.630	SPNCRNA.630
I	259708	259936	229	+	SPAC1F5.11c	tra2
I	264915	265077	163	+	SPAC1F5.11c	tra2
I	282487	282614	128	+	SPAC1F5.05c	mso1
I	284857	285127	271	+	SPAC1F5.04c	cdc12
I	289878	290261	384	+	SPAC1F5.03c	SPAC1F5.03c
I	303157	303408	252	+	SPAC18B11.09c	SPAC18B11.09c
I	303567	303920	354	+	SPAC18B11.09c	SPAC18B11.09c
I	304465	304733	269	+	SPAC18B11.08c	SPAC18B11.08c
I	304787	304956	170	+	SPAC18B11.08c	SPAC18B11.08c
I	305693	306542	850	+	SPAC18B11.07c	rhp6
I	311992	312341	350	+	SPAC18B11.03c	SPAC18B11.03c
I	313699	313863	165	+	SPAC18B11.03c	SPAC18B11.03c
I	314168	314420	253	+	SPAC18B11.02c	SPAC18B11.02c
I	315881	316026	146	+	SPAC12G12.16c	SPAC12G12.16c
I	318491	318748	258	+	SPNCRNA.637	sif3-antisense-1
I	321734	321885	152	+	SPAC12G12.14c	pfs2
I	321734	321885	152	+	SPAC12G12.13c	cid14
I	326783	327008	226	+	SPAC12G12.11c	SPAC12G12.11c
I	327317	327558	242	+	SPAC12G12.11c	SPAC12G12.11c
I	333166	333365	200	+	SPAC12G12.17	SPAC12G12.17
I	334708	334902	195	+	SPAC12G12.07c	SPAC12G12.07c
I	350448	350631	184	+	SPAC630.03	arp3
I	351126	351367	242	+	SPAC630.03	arp3
I	351820	352033	214	+	SPAC630.03	arp3
I	366770	366945	176	+	SPAC630.11	vps55
I	367115	367348	234	+	SPAC630.11	vps55
I	368095	368384	290	+	SPAC630.12	SPAC630.12
I	384285	385060	776	+	SPAC1751.04	loc1
I	386320	386531	212	+	SPAC1751.03	tif313
I	386542	386859	318	+	SPAC1751.03	tif313
I	387278	387498	221	+	SPAC1751.03	tif313
I	388394	388929	536	+	SPAC31A2.02	trm112
I	389494	389690	197	+	SPAC31A2.03	mrp11
I	398719	398877	159	+	SPAC31A2.06	atp25
I	400667	400795	129	+	SPAC31A2.06	atp25
I	403835	403972	138	+	SPAC31A2.08	mrp20
I	406387	406577	191	+	SPAC31A2.10	SPAC31A2.10
I	415425	415541	117	+	SPAC31A2.14	bun107
I	415620	415834	215	+	SPAC31A2.14	bun107
I	421525	421877	353	+	SPAC31A2.16	gef2
I	423082	423429	348	+	SPAC31A2.16	gef2
I	426257	426428	172	+	SPAC13C5.02	dre4
I	427872	428030	159	+	SPAC13C5.03	tht1
I	428523	428711	189	+	SPAC13C5.03	tht1
I	430399	430739	341	+	SPAC13C5.04	SPAC13C5.04
I	431274	431429	156	+	SPSNORNA.01	snR40
I	436307	436502	196	+	SPAC13C5.07	mre11
I	436861	437079	219	+	SPAC13C5.07	mre11
I	437507	437694	188	+	SPAC13C5.07	mre11
I	437739	437923	185	+	SPAC13C5.07	mre11
I	438827	439192	366	+	SPAC13C5.07	mre11
I	449172	449362	191	+	SPAC23E2.02	lsd2
I	469656	469972	317	+	SPAC24H6.10c	SPAC24H6.10c
I	488956	489147	192	+	SPAC24H6.02c	tim15
I	490188	490405	218	+	SPAC24H6.01c	gup1
I	490705	491036	332	+	SPAC24H6.01c	gup1
I	491787	491979	193	+	SPAC24H6.01c	gup1
I	492452	492764	313	+	SPAPB21F2.02	dop1
I	494542	494738	197	+	SPAPB21F2.02	dop1
I	497888	498076	189	+	SPAPB21F2.02	dop1
I	498101	498287	187	+	SPAPB21F2.03	slx9
I	511467	511842	376	+	SPAC227.09	fol3
I	513223	513350	128	+	SPAC227.09	fol3
I	513924	514318	395	+	SPAC227.10	gim4
I	520624	520869	246	+	SPAC227.14	yfh7
I	521062	521288	227	+	SPAC227.14	yfh7
I	523885	524504	620	+	SPAC227.15	reg1
I	526834	527842	1009	+	SPNCRNA.659	psf3-antisense-1
I	526834	527842	1009	+	SPSNORNA.03	snoZ7
I	526834	527842	1009	+	SPSNORNA.04	snoZ5
I	526834	527842	1009	+	SPSNORNA.05	snoZ4
I	526834	527842	1009	+	SPSNORNA.06	snoZ3
I	528237	528400	164	+	SPNCRNA.659	psf3-antisense-1
I	538556	538734	179	+	SPAC2F7.04	med1
I	539257	539439	183	+	SPAC2F7.04	med1
I	564390	564617	228	+	SPAC2F7.15	rsm24
I	570190	570318	129	+	SPAC2F7.17	mrf1
I	570335	570950	616	+	SPAC2F7.17	mrf1
I	578564	578736	173	+	SPAC13A11.03	mcp7
I	591179	591491	313	+	SPAC3H8.03	img2
I	599171	599366	196	+	SPAC3H8.06	aur1
I	609077	609273	197	+	SPAC3H8.10	spo20
I	609428	609957	530	+	SPAC3H8.10	spo20
I	617871	618059	189	+	SPAC1F3.03	sro7
I	618349	618545	197	+	SPAC1F3.03	sro7
I	620302	620489	188	+	SPAC1F3.03	sro7
I	620697	620838	142	+	SPAC1F3.03	sro7
I	623232	623814	583	+	SPAC1F3.05	gga21
I	634909	635142	234	+	SPAC1F3.09	mug161
I	635165	635423	259	+	SPAC1F3.09	mug161
I	636105	636458	354	+	SPAC1F3.09	mug161
I	640215	640477	263	+	SPAC1D4.01	tls1
I	644807	645002	196	+	SPAC1D4.04	cct2
I	645375	645522	148	+	SPAC1D4.04	cct2
I	650513	651256	744	+	SPAC1D4.08	pis1
I	653579	653742	164	+	SPAC1D4.10	trz1
I	653853	654401	549	+	SPAC1D4.10	trz1
I	670354	670557	204	+	SPAC1D4.14	tho2
I	684021	684414	394	+	SPAC22F3.10c	gcs1
I	685129	685303	175	+	SPAC22F3.10c	gcs1
I	685365	685546	182	+	SPAC22F3.10c	gcs1
I	686750	687059	310	+	SPAC22F3.09c	res2
I	691582	691923	342	+	SPAC22F3.07c	atp20
I	692523	692922	400	+	SPAC22F3.15	SPAC22F3.15
I	695047	695218	172	+	SPAC22F3.06c	lon1
I	695503	696070	568	+	SPAC22F3.06c	lon1
I	697332	697455	124	+	SPAC22F3.05c	alp41
I	697515	697659	145	+	SPAC22F3.05c	alp41
I	697716	697998	283	+	SPAC22F3.05c	alp41
I	698248	698479	232	+	SPAC22F3.05c	alp41
I	699047	699226	180	+	SPAC22F3.05c	alp41
I	700615	700760	146	+	SPAC22F3.05c	alp41
I	701380	701579	200	+	SPAC22F3.05c	alp41
I	702523	702671	149	+	SPAC22F3.05c	alp41
I	703925	704476	552	+	SPAC22F3.03c	rdh54
I	704691	704882	192	+	SPAC22F3.03c	rdh54
I	706212	706459	248	+	SPAC22F3.03c	rdh54
I	706606	706873	268	+	SPAC22F3.03c	rdh54
I	711339	711842	504	+	SPAC1296.02	cox4
I	712108	712254	147	+	SPAC1296.02	cox4
I	715462	716296	835	+	SPAC1296.04	mug65
I	719508	719865	358	+	SPAC1296.06	tah18
I	719959	720140	182	+	SPAC1296.06	tah18
I	724291	724418	128	+	SPAPJ696.02	lsb4
I	728381	728738	358	+	SPAC22G7.02	kap111
I	730611	731078	468	+	SPAC22G7.02	kap111
I	731249	731443	195	+	SPAC22G7.02	kap111
I	731476	731689	214	+	SPAC22G7.02	kap111
I	732878	733158	281	+	SPAC22G7.04	pan2
I	733177	733609	433	+	SPAC22G7.04	pan2
I	734820	734949	130	+	SPAC22G7.04	pan2
I	735762	736020	259	+	SPAC22G7.04	pan2
I	736974	737216	243	+	SPAC22G7.05	kri1
I	749927	750187	261	+	SPAC22G7.08	ppk8
I	753773	753939	167	+	SPAC22G7.10	iss1
I	769682	769877	196	+	SPAC4G8.04	SPAC4G8.04
I	776687	777130	444	+	SPNCRNA.681	SPNCRNA.681
I	776687	777130	444	+	SPNCRNA.159	SPNCRNA.159
I	777224	777416	193	+	SPNCRNA.681	SPNCRNA.681
I	777224	777416	193	+	SPAC4G8.08	SPAC4G8.08
I	777657	777964	308	+	SPAC4G8.08	SPAC4G8.08
I	780679	780819	141	+	SPAC4G8.09	SPAC4G8.09
I	808140	808323	184	+	SPAC2G11.02	urb2
I	818071	818502	432	+	SPAC2G11.06	vps4
I	818851	819049	199	+	SPAC2G11.06	vps4
I	819315	819520	206	+	SPAC2G11.06	vps4
I	823711	823959	249	+	SPAC2G11.09	SPAC2G11.09
I	827339	827460	122	+	SPNCRNA.689	SPAC2G11.10c-antisense-1
I	838309	838496	188	+	SPAC2G11.14	taf111
I	838925	839428	504	+	SPAC2G11.14	taf111
I	870812	871027	216	+	SPAC23G3.03	sib2
I	872669	872806	138	+	SPAC23G3.03	sib2
I	876905	877245	341	+	SPAC23G3.06	nop58
I	885443	885563	121	+	SPAC23G3.09	taf4
I	887763	888100	338	+	SPAC23G3.11	rpn6
I	895336	895662	327	+	SPAC22H12.02	tfg3
I	895691	895899	209	+	SPAC22H12.02	tfg3
I	895909	896111	203	+	SPAC22H12.02	tfg3
I	897089	897315	227	+	SPAC22H12.03	SPAC22H12.03
I	897708	897899	192	+	SPAC22H12.03	SPAC22H12.03
I	903098	903619	522	+	SPAC1687.01	rpc19
I	903777	903950	174	+	SPAC1687.01	rpc19
I	904342	904752	411	+	SPAC1687.02	rce1
I	906971	907154	184	+	SPAC1687.04	mcb1
I	907164	907327	164	+	SPAC1687.04	mcb1
I	908800	908993	194	+	SPAC1687.05	pli1
I	909437	909591	155	+	SPAC1687.05	pli1
I	910052	910604	553	+	SPAC1687.05	pli1
I	911005	911164	160	+	SPAC1687.05	pli1
I	920643	920826	184	+	SPAC1687.10	mcp1
I	922309	922644	336	+	SPAC1687.11	spb1
I	922679	922965	287	+	SPAC1687.11	spb1
I	929883	930080	198	+	SPAC1687.15	gsk3
I	930122	930756	635	+	SPAC1687.15	gsk3
I	941865	942879	1015	+	SPAC1687.21	SPAC1687.21
I	949600	949803	204	+	SPAC222.19	tam1
I	953131	953259	129	+	SPAC222.06	mak16
I	960343	960678	336	+	SPAC222.09	seb1
I	977684	978366	683	+	SPAC222.15	meu13
I	978948	979185	238	+	SPAC222.18	SPAC222.18
I	988495	988822	328	+	SPAC821.05	tif38
I	989446	989575	130	+	SPAC821.05	tif38
I	990215	990413	199	+	SPAC821.06	spn2
I	990527	990930	404	+	SPAC821.06	spn2
I	1008508	1008922	415	+	SPAC821.12	orb6
I	1008949	1009143	195	+	SPAC821.12	orb6
I	1018780	1018982	203	+	SPNCRNA.704	oac1-antisense-1
I	1020721	1020849	129	+	SPNCRNA.704	oac1-antisense-1
I	1022778	1022896	119	+	SPAC139.03	toe2
I	1023069	1023203	135	+	SPAC139.03	toe2
I	1023720	1024131	412	+	SPAC139.03	toe2
I	1030218	1030575	358	+	SPAC139.06	hat1
I	1030647	1031068	422	+	SPAC139.06	hat1
I	1031288	1031488	201	+	SPAC139.06	hat1
I	1032141	1032320	180	+	SPAC23C4.02	crn1
I	1032512	1032839	328	+	SPAC23C4.02	crn1
I	1036163	1036534	372	+	SPAC23C4.04c	SPAC23C4.04c
I	1041522	1041746	225	+	SPAC23C4.08	rho3
I	1046627	1046749	123	+	SPAC23C4.10	sec2
I	1047311	1047560	250	+	SPAC23C4.11	atp18
I	1049124	1049439	316	+	SPAC23C4.12	hhp2
I	1050015	1050249	235	+	SPAC23C4.12	hhp2
I	1051679	1052045	367	+	SPAC23C4.13	bet1
I	1053093	1053317	225	+	SPAC23C4.14	alg1
I	1053603	1053791	189	+	SPAC23C4.14	alg1
I	1054180	1054417	238	+	SPAC23C4.14	alg1
I	1054424	1054553	130	+	SPAC23C4.14	alg1
I	1054735	1055242	508	+	SPAC23C4.15	rpb5
I	1057876	1058065	190	+	SPAC23C4.17	trm402
I	1058394	1058539	146	+	SPAC23C4.17	trm402
I	1059708	1059910	203	+	SPAC23C4.17	trm402
I	1102723	1102892	170	+	SPNCRNA.712	cwf19-antisense-1
I	1106130	1106326	197	+	SPAC30D11.08c	phf2
I	1108630	1109129	500	+	SPAC30D11.06c	hfl1
I	1112391	1112580	190	+	SPAC30D11.04c	nup124
I	1139260	1139519	260	+	SPAC56F8.08	mud1
I	1141530	1141781	252	+	SPAC56F8.09	rrp8
I	1145625	1145962	338	+	SPAC56F8.11	spc3
I	1145969	1146177	209	+	SPAC56F8.11	spc3
I	1166417	1166563	147	+	SPNCRNA.717	SPNCRNA.717
I	1174635	1174832	198	+	SPAC22A12.10	ept1
I	1176480	1176650	171	+	SPAC22A12.10	ept1
I	1180125	1180264	140	+	SPAC22A12.13	mug84
I	1186287	1186470	184	+	SPAC22A12.16	acl2
I	1190378	1190580	203	+	SPNCRNA.168	SPNCRNA.168
I	1192517	1192727	211	+	SPAC4C5.01	SPAC4C5.01
I	1192936	1193271	336	+	SPAC4C5.01	SPAC4C5.01
I	1198499	1198666	168	+	SPAC4C5.04	rad31
I	1198947	1199147	201	+	SPAC4C5.04	rad31
I	1199155	1199528	374	+	SPAC4C5.04	rad31
I	1200049	1200644	596	+	SPNCRNA.723	SPNCRNA.723
I	1200049	1200644	596	+	SPSNORNA.07	snR41
I	1200049	1200644	596	+	SPSNORNA.08	snR70
I	1208088	1208349	262	+	SPNCRNA.724	prp22-antisense-1
I	1213462	1213580	119	+	SPAC10F6.04	SPAC10F6.04
I	1214844	1215009	166	+	SPAC10F6.04	SPAC10F6.04
I	1221013	1221212	200	+	SPNCRNA.725	psm3-antisense-1
I	1221698	1221840	143	+	SPNCRNA.725	psm3-antisense-1
I	1225692	1225852	161	+	SPAC10F6.10	rio1
I	1225873	1226105	233	+	SPAC10F6.10	rio1
I	1234534	1234655	122	+	SPNCRNA.82	mrp1
I	1234534	1234655	122	+	SPNCRNA.727	SPNCRNA.727
I	1237687	1237835	149	+	SPNCRNA.729	SPNCRNA.729
I	1237687	1237835	149	+	SPNCRNA.432	SPNCRNA.432
I	1238849	1239251	403	+	SPAC10F6.16	mug134
I	1255880	1256084	205	+	SPAC56E4.05	snd2
I	1259181	1259333	153	+	SPAC56E4.07	SPAC56E4.07
I	1263671	1263848	178	+	SPNCRNA.730	cct5-antisense-1
I	1266278	1266474	197	+	SPAC1420.03	rpn501
I	1266493	1266620	128	+	SPAC1420.03	rpn501
I	1267538	1267768	231	+	SPAC1420.03	rpn501
I	1270529	1270662	134	+	SPAPB17E12.02	yip12
I	1270849	1271096	248	+	SPAPB17E12.02	yip12
I	1271317	1271519	203	+	SPAPB17E12.02	yip12
I	1271903	1272052	150	+	SPAPB17E12.03	pex12
I	1275680	1276007	328	+	SPAPB17E12.05	rpl3703
I	1276774	1276986	213	+	SPAPB17E12.06	sos7
I	1277209	1277569	361	+	SPAPB17E12.06	sos7
I	1279706	1279970	265	+	SPAPB17E12.08	eos1
I	1280250	1280454	205	+	SPAPB17E12.08	eos1
I	1283261	1283833	573	+	SPAPB17E12.11	ost3
I	1284032	1284224	193	+	SPAPB17E12.11	ost3
I	1285563	1285773	211	+	SPAPB17E12.13	rpl1802
I	1306459	1306643	185	+	SPAC1565.08	cdc48
I	1308016	1308699	684	+	SPAC1565.08	cdc48
I	1311386	1311527	142	+	SPAC6F12.02	rst2
I	1321409	1321856	448	+	SPAC6F12.07	tom20
I	1322015	1322206	192	+	SPAC6F12.07	tom20
I	1324932	1325159	228	+	SPAC6F12.09	rdp1
I	1336254	1336461	208	+	SPAC6F12.12	par2
I	1336564	1336779	216	+	SPAC6F12.12	par2
I	1336830	1337023	194	+	SPAC6F12.12	par2
I	1337289	1337475	187	+	SPAC6F12.12	par2
I	1340459	1340899	441	+	SPAC6F12.14	cut23
I	1341019	1341180	162	+	SPAC6F12.14	cut23
I	1341510	1341629	120	+	SPAC6F12.14	cut23
I	1350797	1350986	190	+	SPAC6F12.17	rna14
I	1354347	1354801	455	+	SPAC19E9.02	fin1
I	1367646	1367810	165	+	SPAC57A10.02	cdr2
I	1368181	1368355	175	+	SPAC57A10.03	cyp1
I	1368651	1369019	369	+	SPAC57A10.03	cyp1
I	1370324	1370519	196	+	SPAC57A10.04	mug10
I	1376903	1377095	193	+	SPAC57A10.06	mug15
I	1387952	1388126	175	+	SPAC20G8.01	cdc17
I	1388502	1388711	210	+	SPAC20G8.01	cdc17
I	1422003	1422254	252	+	SPAC3A12.02	SPAC3A12.02
I	1422497	1422685	189	+	SPAC3A12.02	SPAC3A12.02
I	1433952	1434255	304	+	SPAC3A12.07	rpb11
I	1444859	1445131	273	+	SPAC3A12.14	cam1
I	1454709	1455117	409	+	SPAC3A12.18	zwf1
I	1467190	1467399	210	+	SPAC9.04	Tf2-1
I	1468540	1468740	201	+	SPAC9.04	Tf2-1
I	1471075	1471190	116	+	SPAC9.05	fml1
I	1472439	1472625	187	+	SPAC9.05	fml1
I	1473309	1473512	204	+	SPAC9.05	fml1
I	1478779	1479368	590	+	SPAC9.09	met26
I	1479777	1479948	172	+	SPAC9.09	met26
I	1485818	1486019	202	+	SPAC9.11	SPAC9.11
I	1486838	1487011	174	+	SPAC9.11	SPAC9.11
I	1499287	1499505	219	+	SPAC5D6.08c	mes1
I	1503302	1503494	193	+	SPAC5D6.06c	alg14
I	1521677	1521858	182	+	SPAC57A7.10c	sec21
I	1523768	1523971	204	+	SPAC57A7.10c	sec21
I	1524511	1524701	191	+	SPAC57A7.10c	sec21
I	1541153	1541345	193	+	SPAC57A7.04c	pabp
I	1549413	1549603	191	+	SPAC167.07c	hul5
I	1558271	1558656	386	+	SPAC167.09	pga1
I	1558887	1559229	343	+	SPAC167.09	pga1
I	1568822	1569288	467	+	SPAC1705.02	SPAC1705.02
I	1575412	1576094	683	+	SPAC23H4.18c	rbx1
I	1577763	1577975	213	+	SPAC23H4.17c	srb10
I	1578371	1578562	192	+	SPAC23H4.16c	SPAC23H4.16c
I	1578589	1578865	277	+	SPAC23H4.16c	SPAC23H4.16c
I	1578919	1579116	198	+	SPAC23H4.16c	SPAC23H4.16c
I	1586789	1587017	229	+	SPAC23H4.13c	SPAC23H4.13c
I	1587073	1587192	120	+	SPAC23H4.13c	SPAC23H4.13c
I	1588691	1588971	281	+	SPAC23H4.11c	cnl2
I	1589323	1589537	215	+	SPAC23H4.11c	cnl2
I	1595288	1595485	198	+	SPAC23H4.07c	srp102
I	1604322	1604602	281	+	SPAC23H4.03c	erv25
I	1613783	1613988	206	+	SPAP27G11.03	cdc123
I	1632018	1632210	193	+	SPAP27G11.12	SPAP27G11.12
I	1638675	1638839	165	+	SPAP27G11.15	slx1
I	1643087	1643205	119	+	SPAC343.03	apc11
I	1643221	1643581	361	+	SPAC343.03	apc11
I	1647190	1647533	344	+	SPAC343.05	vma1
I	1648137	1648288	152	+	SPAC343.05	vma1
I	1651071	1651259	189	+	SPAC343.07	mug28
I	1651267	1651462	196	+	SPAC343.07	mug28
I	1652016	1652163	148	+	SPAC343.07	mug28
I	1653955	1654086	132	+	SPAC343.09	ubx3
I	1670436	1670641	206	+	SPAC343.13	pet112
I	1670740	1670957	218	+	SPAC343.13	pet112
I	1677901	1678026	126	+	SPAC343.16	lys2
I	1680362	1680562	201	+	SPAC343.18	rfp2
I	1680893	1681156	264	+	SPAC343.18	rfp2
I	1687229	1687519	291	+	SPAC824.02	bst1
I	1691967	1692112	146	+	SPAC824.05	vps16
I	1692171	1692545	375	+	SPAC824.05	vps16
I	1695055	1695226	172	+	SPAC824.06	tim14
I	1696240	1696450	211	+	SPAC824.06	tim14
I	1696240	1696450	211	+	SPAC824.07	glo2
I	1696618	1696906	289	+	SPAC824.07	glo2
I	1712865	1713233	369	+	SPAC664.06	rlp7
I	1712865	1713233	369	+	SPSNORNA.31	snoR39a
I	1713469	1713658	190	+	SPAC664.06	rlp7
I	1721964	1722138	175	+	SPAC664.10	klp2
I	1722709	1722824	116	+	SPAC664.10	klp2
I	1734684	1734809	126	+	SPAC664.15	caf4
I	1751380	1751572	193	+	SPAC17A5.01	pex6
I	1752295	1753080	786	+	SPAC17A5.01	pex6
I	1761188	1761340	153	+	SPAC17A5.19	SPAC17A5.19
I	1763840	1764157	318	+	SPAC17A5.06	ptr8
I	1767641	1767845	205	+	SPAC17A5.08	erp2
I	1772960	1773826	867	+	SPAC17A5.11	rec12
I	1773851	1773988	138	+	SPAC17A5.11	rec12
I	1776536	1776735	200	+	SPAC17A5.13	fol2
I	1776885	1777134	250	+	SPAC17A5.13	fol2
I	1778724	1778841	118	+	SPAC17A5.14	exo2
I	1780093	1780237	145	+	SPAC17A5.14	exo2
I	1786401	1786574	174	+	SPAC17A5.16	ftp105
I	1786635	1786751	117	+	SPAC17A5.16	ftp105
I	1787283	1787504	222	+	SPAC17A5.16	ftp105
I	1787592	1787784	193	+	SPAC17A5.16	ftp105
I	1788019	1788262	244	+	SPAC17A5.16	ftp105
I	1788372	1788569	198	+	SPAC17A5.16	ftp105
I	1794153	1794298	146	+	SPNCRNA.762	crp79-antisense-1
I	1794448	1794665	218	+	SPNCRNA.762	crp79-antisense-1
I	1795507	1795867	361	+	SPNCRNA.762	crp79-antisense-1
I	1797854	1798046	193	+	SPAC1610.04	mug99
I	1798755	1799095	341	+	SPAC1002.01	SPAC1002.01
I	1798755	1799095	341	+	SPAC1002.02	pom34
I	1799468	1799754	287	+	SPAC1002.02	pom34
I	1814700	1815360	661	+	SPNCRNA.763	sgt1-antisense-1
I	1825258	1825376	119	+	SPAC1002.14	itt1
I	1838785	1839044	260	+	SPAC1399.05c	toe1
I	1844246	1844424	179	+	SPNCRNA.178	SPNCRNA.178
I	1845249	1845402	154	+	SPNCRNA.178	SPNCRNA.178
I	1851552	1851836	285	+	SPAC1399.01c	SPAC1399.01c
I	1855584	1855710	127	+	SPAP11E10.01	SPAP11E10.01
I	1863313	1863507	195	+	SPAPB1A10.03	nxt1
I	1863627	1863837	211	+	SPAPB1A10.03	nxt1
I	1864287	1864489	203	+	SPAPB1A10.16	SPAPB1A10.16
I	1874490	1874693	204	+	SPNCRNA.766	SPNCRNA.766
I	1876817	1877032	216	+	SPAPB1A10.08	SPAPB1A10.08
I	1878729	1878906	178	+	SPAPB1A10.09	ase1
I	1892590	1893190	601	+	SPAPB1A10.15	arv1
I	1895692	1895952	261	+	SPAC140.01	sdh2
I	1900091	1900436	346	+	SPAC140.03	arb1
I	1900563	1900772	210	+	SPAC140.03	arb1
I	1916081	1916876	796	+	SPAC110.03	cdc42
I	1917125	1917371	247	+	SPAC110.03	cdc42
I	1917502	1917690	189	+	SPAC110.03	cdc42
I	1923013	1923266	254	+	SPAP14E8.02	tos4
I	1923442	1923828	387	+	SPAP14E8.02	tos4
I	1925056	1925414	359	+	SPAP14E8.03	bos1
I	1938943	1939129	187	+	SPAC3H1.05	ste24
I	1960813	1960951	139	+	SPAC3H1.11	hsr1
I	1965730	1965917	188	+	SPAC3H1.13	ppk13
I	1965976	1966172	197	+	SPAC3H1.13	ppk13
I	1973432	1973571	140	+	SPAC9G1.02	wis4
I	1975243	1975451	209	+	SPAC9G1.04	oxa101
I	1976055	1976277	223	+	SPAC9G1.04	oxa101
I	1976932	1977478	547	+	SPAC9G1.05	aip1
I	1978519	1978713	195	+	SPAC9G1.05	aip1
I	1983175	1983347	173	+	SPAC9G1.07	SPAC9G1.07
I	1983407	1983530	124	+	SPAC9G1.07	SPAC9G1.07
I	1984133	1984329	197	+	SPAC9G1.07	SPAC9G1.07
I	1985801	1986002	202	+	SPAC9G1.09	sid1
I	1987704	1987990	287	+	SPAC9G1.09	sid1
I	2006702	2006844	143	+	SPAC17H9.02	mtl1
I	2016383	2016583	201	+	SPAC17H9.07	srp21
I	2016624	2016915	292	+	SPAC17H9.07	srp21
I	2017197	2017394	198	+	SPAC17H9.07	srp21
I	2018150	2018359	210	+	SPAC17H9.08	SPAC17H9.08
I	2018902	2019125	224	+	SPAC17H9.08	SPAC17H9.08
I	2025180	2025354	175	+	SPAC17H9.11	gmf1
I	2031533	2031737	205	+	SPAC17H9.16	tom22
I	2036595	2036787	193	+	SPAC17H9.20	psc3
I	2036887	2037080	194	+	SPAC17H9.20	psc3
I	2037350	2037538	189	+	SPAC17H9.20	psc3
I	2038993	2039186	194	+	SPAC17H9.20	psc3
I	2043284	2043409	126	+	SPAC607.04	arg82
I	2043880	2044083	204	+	SPAC607.05	rpn9
I	2057764	2057960	197	+	SPAC732.01	vma11
I	2058003	2058253	251	+	SPAC732.01	vma11
I	2058493	2058798	306	+	SPAC732.01	vma11
I	2066841	2066957	117	+	SPNCRNA.791	rad55-antisense-1
I	2089953	2090166	214	+	SPAC3C7.12	tip1
I	2093607	2093763	157	+	SPNCRNA.793	obr1-antisense-1
I	2093804	2094001	198	+	SPNCRNA.793	obr1-antisense-1
I	2107190	2107962	773	+	SPAC631.02	bdf2
I	2112573	2112697	125	+	SPAC20H4.01	utp5
I	2113461	2113741	281	+	SPAC20H4.01	utp5
I	2119215	2119517	303	+	SPAC20H4.04	fml2
I	2123292	2123526	235	+	SPAC20H4.07	rad57
I	2126090	2126391	302	+	SPAC20H4.09	SPAC20H4.09
I	2127432	2127773	342	+	SPAC20H4.09	SPAC20H4.09
I	2127813	2128093	281	+	SPAC20H4.09	SPAC20H4.09
I	2128417	2128597	181	+	SPAC20H4.10	ufd2
I	2129192	2129387	196	+	SPAC20H4.10	ufd2
I	2131436	2131620	185	+	SPAC20H4.10	ufd2
I	2131677	2131881	205	+	SPAC20H4.10	ufd2
I	2133629	2133856	228	+	SPAC23C11.01	SPAC23C11.01
I	2134034	2134642	609	+	SPAC23C11.01	SPAC23C11.01
I	2134852	2135164	313	+	SPAC23C11.01	SPAC23C11.01
I	2140949	2141072	124	+	SPAC23C11.05	ipp1
I	2145705	2145987	283	+	SPAC23C11.08	php3
I	2146097	2146393	297	+	SPAC23C11.08	php3
I	2148189	2148325	137	+	SPAC23C11.09	ala1
I	2150817	2150999	183	+	SPAC23C11.10	mpn1
I	2151068	2151247	180	+	SPAC23C11.10	mpn1
I	2151268	2151445	178	+	SPAC23C11.10	mpn1
I	2152128	2152333	206	+	SPAC23C11.11	cka1
I	2152467	2152773	307	+	SPAC23C11.11	cka1
I	2152937	2153147	211	+	SPAC23C11.11	cka1
I	2153300	2153542	243	+	SPAC23C11.11	cka1
I	2153989	2154314	326	+	SPAC23C11.11	cka1
I	2160529	2160723	195	+	SPAC23C11.15	pst2
I	2160758	2160979	222	+	SPAC23C11.15	pst2
I	2167211	2167376	166	+	SPAC23C11.17	mdm28
I	2192034	2192172	139	+	SPAC1783.03	fta2
I	2215683	2215866	184	+	SPAC18G6.03	ypt3
I	2216168	2216695	528	+	SPAC18G6.03	ypt3
I	2234377	2234567	191	+	SPAC18G6.10	lem2
I	2243604	2243812	209	+	SPAC18G6.15	mal3
I	2245635	2245763	129	+	SPAC13D6.01	pof14
I	2245942	2246066	125	+	SPAC13D6.01	pof14
I	2253770	2254001	232	+	SPAC13D6.05	alp11
I	2256570	2256697	128	+	SPAC4G9.03	adk1
I	2260636	2260838	203	+	SPAC4G9.05	mpf1
I	2276902	2277097	196	+	SPAC4G9.12	idn1
I	2280376	2280565	190	+	SPAC4G9.14	sym1
I	2280692	2280934	243	+	SPAC4G9.14	sym1
I	2281046	2281384	339	+	SPAC4G9.14	sym1
I	2281436	2281864	429	+	SPAC4G9.14	sym1
I	2282359	2282556	198	+	SPAC4G9.15	ifa38
I	2291934	2292141	208	+	SPAC4G9.22	SPAC4G9.22
I	2299059	2299419	361	+	SPAC13G7.03	upf3
I	2303760	2303943	184	+	SPNCRNA.190	SPNCRNA.190
I	2303957	2304257	301	+	SPNCRNA.190	SPNCRNA.190
I	2309146	2309326	181	+	SPAC13G7.07	arb2
I	2309496	2310203	708	+	SPAC13G7.07	arb2
I	2310278	2310416	139	+	SPAC13G7.07	arb2
I	2313887	2314264	378	+	SPAC13G7.10	teb1
I	2315529	2315774	246	+	SPAC13G7.11	mba1
I	2324202	2324389	188	+	SPNCRNA.812	SPAC6C3.02c-antisense-1
I	2338207	2338491	285	+	SPAC6C3.08	nas6
I	2339902	2340090	189	+	SPAC6C3.09	rpp40
I	2340096	2340289	194	+	SPAC6C3.09	rpp40
I	2340877	2341063	187	+	SPAC6C3.09	rpp40
I	2344678	2344862	185	+	SPAC17G8.02	urh2
I	2345922	2346086	165	+	SPAC17G8.02	urh2
I	2348035	2348479	445	+	SPAC17G8.15	wip1
I	2350269	2350612	344	+	SPAC17G8.05	med20
I	2350971	2351136	166	+	SPAC17G8.05	med20
I	2357403	2357831	429	+	SPAC17G8.09	shg1
I	2371762	2372177	416	+	SPAC22H10.02	SPAC22H10.02
I	2376915	2377138	224	+	SPAC22H10.04	ppa3
I	2377441	2377655	215	+	SPAC22H10.04	ppa3
I	2383111	2383308	198	+	SPAC22H10.07	scd2
I	2387192	2387388	197	+	SPAC22H10.08	SPAC22H10.08
I	2389724	2389899	176	+	SPAC22H10.09	SPAC22H10.09
I	2390621	2390789	169	+	SPAC22H10.10	alp21
I	2390957	2391124	168	+	SPAC22H10.10	alp21
I	2399414	2399610	197	+	SPAC15F9.02	seh1
I	2400389	2400586	198	+	SPAC15F9.02	seh1
I	2404867	2405085	219	+	SPNCRNA.823	SPNCRNA.823
I	2406655	2406792	138	+	SPAC1B9.03c	SPAC1B9.03c
I	2426206	2426487	282	+	SPAC6B12.08	mug185
I	2431054	2431258	205	+	SPAC6B12.11	drc1
I	2431742	2431912	171	+	SPAC6B12.11	drc1
I	2436169	2436541	373	+	SPAC6B12.13	SPAC6B12.13
I	2439585	2439929	345	+	SPAC6B12.15	cpc2
I	2439937	2440160	224	+	SPAC6B12.15	cpc2
I	2440179	2440581	403	+	SPAC6B12.15	cpc2
I	2440179	2440581	403	+	SPSNORNA.11	snoU24b
I	2443589	2443812	224	+	SPAC6B12.16	meu26
I	2445350	2445547	198	+	SPAC32A11.01	mug8
I	2445898	2446126	229	+	SPAC32A11.01	mug8
I	2451124	2451607	484	+	SPNCRNA.828	SPNCRNA.828
I	2459888	2460863	976	+	SPNCRNA.829	SPNCRNA.829
I	2465336	2465648	313	+	SPAC19A8.11c	irc6
I	2465764	2465952	189	+	SPAC19A8.11c	irc6
I	2465999	2466181	183	+	SPAC19A8.11c	irc6
I	2479842	2480018	177	+	SPAC19A8.05c	sst4
I	2499281	2499514	234	+	SPAC23H3.04	SPAC23H3.04
I	2499753	2499948	196	+	SPAC23H3.04	SPAC23H3.04
I	2500163	2500354	192	+	SPAC23H3.04	SPAC23H3.04
I	2503883	2504082	200	+	SPAC23H3.06	apl6
I	2520297	2520418	122	+	SPNCRNA.197	SPNCRNA.197
I	2520297	2520418	122	+	SPNCRNA.831	SPNCRNA.831
I	2521678	2522108	431	+	SPAC23H3.14	avl9
I	2528028	2528227	200	+	SPAC25H1.03	atg101
I	2548650	2548908	259	+	SPNCRNA.836	myp2-antisense-1
I	2564012	2564225	214	+	SPAC4A8.10	rog1
I	2564237	2564544	308	+	SPAC4A8.10	rog1
I	2577240	2577360	121	+	SPAC4A8.14	SPAC4A8.14
I	2577505	2577694	190	+	SPAC4A8.14	SPAC4A8.14
I	2577931	2578062	132	+	SPAC4A8.14	SPAC4A8.14
I	2585870	2586065	196	+	SPAC823.03	ppk15
I	2587854	2588014	161	+	SPAC823.04	rrp36
I	2598426	2598625	200	+	SPAC823.11	sgp1
I	2599225	2599425	201	+	SPAC823.11	sgp1
I	2599935	2600182	248	+	SPAC823.11	sgp1
I	2606048	2606729	682	+	SPAC823.14	ptf1
I	2607898	2608161	264	+	SPAC823.15	ppa1
I	2612694	2612877	184	+	SPAC7D4.14c	iss10
I	2613275	2613456	182	+	SPAC7D4.13c	SPAC7D4.13c
I	2617792	2618128	337	+	SPAC7D4.11c	sec39
I	2634779	2634909	131	+	SPAC7D4.03c	SPAC7D4.03c
I	2637741	2638053	313	+	SPAC7D4.02c	sfp47
I	2638141	2638368	228	+	SPAC7D4.02c	sfp47
I	2638987	2639180	194	+	SPAC7D4.02c	sfp47
I	2643617	2643934	318	+	SPAC4F8.14c	hcs1
I	2650379	2650495	117	+	SPAC4F8.13c	rng2
I	2654139	2654347	209	+	SPAC4F8.12c	spp42
I	2667145	2667340	196	+	SPAC4F8.07c	hxk2
I	2677304	2677481	178	+	SPAC644.04	pct1
I	2683379	2683524	146	+	SPNCRNA.844	SPNCRNA.844
I	2683554	2683719	166	+	SPNCRNA.844	SPNCRNA.844
I	2688190	2688389	200	+	SPAC644.08	utr4
I	2689703	2690474	772	+	SPAC644.09	SPAC644.09
I	2690670	2690878	209	+	SPAC644.09	SPAC644.09
I	2691368	2691560	193	+	SPAC644.10	med11
I	2691674	2691851	178	+	SPAC644.10	med11
I	2694730	2694871	142	+	SPAC644.12	cdc5
I	2695028	2695241	214	+	SPAC644.12	cdc5
I	2695552	2695754	203	+	SPAC644.12	cdc5
I	2700449	2700731	283	+	SPAC644.15	rpp101
I	2708373	2708853	481	+	SPAPB2B4.02	grx5
I	2712642	2712811	170	+	SPAPB2B4.03	cig2
I	2721029	2721822	794	+	SPAPB2B4.05	vma5
I	2721935	2722133	199	+	SPAPB2B4.05	vma5
I	2722217	2722449	233	+	SPAPB2B4.05	vma5
I	2723275	2723417	143	+	SPAPB2B4.06	SPAPB2B4.06
I	2723487	2723681	195	+	SPAPB2B4.06	SPAPB2B4.06
I	2723828	2724052	225	+	SPAPB2B4.06	SPAPB2B4.06
I	2724136	2724350	215	+	SPAPB2B4.07	SPAPB2B4.07
I	2739449	2739687	239	+	SPNCRNA.848	SPNCRNA.848
I	2739449	2739687	239	+	SPNCRNA.205	SPNCRNA.205
I	2740767	2740968	202	+	SPAC6F6.05	ost2
I	2749027	2749237	211	+	SPAC6F6.09	eaf6
I	2754826	2755266	441	+	SPAC6F6.12	atg24
I	2758953	2759173	221	+	SPNCRNA.851	SPAC6F6.19-antisense-1
I	2762047	2762209	163	+	SPAC6F6.15	ypt5
I	2762310	2762585	276	+	SPAC6F6.15	ypt5
I	2763052	2763253	202	+	SPAC6F6.15	ypt5
I	2769081	2769345	265	+	SPAC6F6.17	rif1
I	2777481	2777687	207	+	SPAC1805.04	nup132
I	2781476	2781686	211	+	SPAC1805.05	cki3
I	2781821	2782043	223	+	SPAC1805.05	cki3
I	2785080	2785319	240	+	SPNCRNA.853	SPNCRNA.853
I	2788006	2788372	367	+	SPAC1805.08	dlc1
I	2789137	2789317	181	+	SPAC1805.18	new2
I	2794971	2795364	394	+	SPAC1805.13	rpl14
I	2804050	2804462	413	+	SPAC1805.17	crm1
I	2806586	2806711	126	+	SPAC1805.17	crm1
I	2814443	2815002	560	+	SPAC1B2.04	cox6
I	2817551	2817736	186	+	SPAC1B2.05	mcm5
I	2817963	2818152	190	+	SPAC1B2.05	mcm5
I	2822838	2822980	143	+	SPAC3F10.03	grs1
I	2823799	2823956	158	+	SPAC3F10.04	gsa1
I	2824693	2824838	146	+	SPAC3F10.04	gsa1
I	2827531	2827688	158	+	SPAC3F10.04	gsa1
I	2830526	2831042	517	+	SPAC3F10.19	spd2
I	2832963	2833669	707	+	SPAC3F10.09	SPAC3F10.09
I	2846032	2846147	116	+	SPAC3F10.13	ucp6
I	2851965	2852249	285	+	SPAC3F10.17	ltv1
I	2859436	2859691	256	+	SPAC8F11.04	SPAC8F11.04
I	2860807	2860989	183	+	SPAC8F11.04	SPAC8F11.04
I	2885460	2885640	181	+	SPACUNK4.13c	SPACUNK4.13c
I	2885943	2886067	125	+	SPACUNK4.13c	SPACUNK4.13c
I	2890142	2890314	173	+	SPACUNK4.11c	mpp6
I	2902691	2902895	205	+	SPACUNK4.06c	rpb7
I	2918148	2918313	166	+	SPAC513.05	ams1
I	2919627	2919788	162	+	SPAC513.05	ams1
I	2923441	2923961	521	+	SPAC2E1P3.01	SPAC2E1P3.01
I	2949737	2949867	131	+	SPAPB24D3.01	toe3
I	2980461	2980700	240	+	SPAPB1A11.02	SPAPB1A11.02
I	2989436	2989639	204	+	SPAC31G5.01	sap49
I	2991033	2991569	537	+	SPAC31G5.02	rot1
I	2996347	2996528	182	+	SPAC31G5.06	rgg8
I	3001786	3002104	319	+	SPNCRNA.71	SPNCRNA.71
I	3001786	3002104	319	+	SPAC31G5.10	eta2
I	3003371	3003497	127	+	SPAC31G5.10	eta2
I	3003668	3003806	139	+	SPAC31G5.10	eta2
I	3004878	3005278	401	+	SPNCRNA.01	prl1
I	3014602	3014793	192	+	SPAC31G5.15	psd3
I	3014874	3015072	199	+	SPAC31G5.15	psd3
I	3015398	3015588	191	+	SPAC31G5.15	psd3
I	3016487	3016675	189	+	SPAC31G5.15	psd3
I	3016716	3017080	365	+	SPAC31G5.15	psd3
I	3023098	3023304	207	+	SPAC31G5.19	abo1
I	3023384	3023575	192	+	SPAC31G5.19	abo1
I	3025369	3025539	171	+	SPAC31G5.19	abo1
I	3037813	3037992	180	+	SPAC1786.03	cut11
I	3042683	3042907	225	+	SPAC24C9.03	mvd1
I	3044836	3045011	176	+	SPAC24C9.04	SPAC24C9.04
I	3061243	3061448	206	+	SPNCRNA.882	SPNCRNA.882
I	3061243	3061448	206	+	SPAC24C9.08	cps1
I	3066590	3066910	321	+	SPAC24C9.11	sgd1
I	3068297	3068487	191	+	SPAC24C9.11	sgd1
I	3068660	3068842	183	+	SPAC24C9.11	sgd1
I	3074515	3074651	137	+	SPAC24C9.14	otu1
I	3075642	3075966	325	+	SPAC24C9.14	otu1
I	3080797	3080942	146	+	SPAC16A10.02	sub1
I	3081030	3081224	195	+	SPAC16A10.02	sub1
I	3086761	3086906	146	+	SPNCRNA.215	SPNCRNA.215
I	3087061	3087199	139	+	SPAC16A10.04	rho4
I	3087268	3087438	171	+	SPAC16A10.04	rho4
I	3087516	3087961	446	+	SPAC16A10.04	rho4
I	3100594	3100821	228	+	SPAC589.04	mtx1
I	3109242	3109680	439	+	SPAC589.11	pth4
I	3110250	3110582	333	+	SPAC589.12	cwh43
I	3123593	3123843	251	+	SPAC688.08	srb8
I	3126237	3126429	193	+	SPAC688.08	srb8
I	3127755	3127923	169	+	SPAC688.09	rim2
I	3129043	3129457	415	+	SPAC688.09	rim2
I	3135508	3135712	205	+	SPAC688.11	end4
I	3139474	3139590	117	+	SPAC688.13	scn3
I	3141526	3141726	201	+	SPAC688.14	set13
I	3142261	3142469	209	+	SPAC688.14	set13
I	3142610	3142771	162	+	SPAC688.14	set13
I	3143972	3144196	225	+	SPAC688.16	SPAC688.16
I	3145177	3145370	194	+	SPAC3G9.16c	bet5
I	3151556	3152401	846	+	SPAC3G9.13c	msw1
I	3152908	3153089	182	+	SPAC3G9.13c	msw1
I	3163176	3163345	170	+	SPAC3G9.10c	rrp41
I	3166455	3166661	207	+	SPAC3G9.09c	tif211
I	3166685	3167278	594	+	SPAC3G9.09c	tif211
I	3178595	3178925	331	+	SPNCRNA.893	SPNCRNA.893
I	3178595	3178925	331	+	SPNCRNA.219	SPNCRNA.219
I	3185503	3185774	272	+	SPAC1486.01	sod2
I	3185987	3186151	165	+	SPAC1486.01	sod2
I	3198530	3198680	151	+	SPAC1486.05	nup189
I	3199908	3200135	228	+	SPAC1486.05	nup189
I	3202768	3202946	179	+	SPAC1486.11	fmc1
I	3203870	3204135	266	+	SPAC1486.06	npt1
I	3207677	3207943	267	+	SPAC1486.08	cox16
I	3209488	3209697	210	+	SPAC1486.08	cox16
I	3210032	3210371	340	+	SPAC1486.09	nob1
I	3227347	3227526	180	+	SPAC6G10.06	SPAC6G10.06
I	3228710	3228906	197	+	SPAC6G10.07	cbc1
I	3229001	3229131	131	+	SPAC6G10.07	cbc1
I	3232885	3233070	186	+	SPAC6G10.08	idp1
I	3233834	3234032	199	+	SPAC6G10.09	SPAC6G10.09
I	3241007	3241173	167	+	SPNCRNA.897	ace2-antisense-1
I	3241718	3241843	126	+	SPNCRNA.897	ace2-antisense-1
I	3251772	3251891	120	+	SPAC6G9.04	spo7
I	3253322	3253514	193	+	SPAC6G9.05	pcd1
I	3268439	3268651	213	+	SPAC6G9.11	syb1
I	3275803	3275999	197	+	SPAC6G9.14	puf4
I	3281450	3281655	206	+	SPAC652.01	SPAC652.01
I	3286604	3286819	216	+	SPAPB1E7.03	rpc82
I	3293585	3294024	440	+	SPAPB1E7.05	gde1
I	3309298	3309441	144	+	SPAPB1E7.07	glt1
I	3317379	3317545	167	+	SPAPB1E7.10	rpc17
I	3321981	3322143	163	+	SPAPB1E7.14	iec5
I	3322263	3322453	191	+	SPAPB1E7.14	iec5
I	3335540	3335761	222	+	SPAC26A3.02	myh1
I	3335809	3335998	190	+	SPAC26A3.02	myh1
I	3339121	3339422	302	+	SPAC26A3.05	chc1
I	3339575	3339745	171	+	SPAC26A3.05	chc1
I	3344768	3344908	141	+	SPAC26A3.06	bud23
I	3347033	3347195	163	+	SPAC26A3.08	smb1
I	3352620	3353058	439	+	SPAC26A3.10	cnt6
I	3357005	3357203	199	+	SPAC26A3.11	SPAC26A3.11
I	3375971	3376270	300	+	SPAC8E11.08c	SPAC8E11.08c
I	3377163	3377592	430	+	SPAC8E11.07c	alp31
I	3377624	3377771	148	+	SPAC8E11.07c	alp31
I	3379950	3380139	190	+	SPAC8E11.05c	SPAC8E11.05c
I	3380755	3381146	392	+	SPAC8E11.04c	SPAC8E11.04c
I	3381271	3381529	259	+	SPAC8E11.04c	SPAC8E11.04c
I	3382330	3382552	223	+	SPAC8E11.03c	dmc1
I	3384264	3384819	556	+	SPAC8E11.02c	rad24
I	3388360	3388550	191	+	SPAC959.02	sec17
I	3388705	3388987	283	+	SPAC959.02	sec17
I	3389290	3389630	341	+	SPAC959.02	sec17
I	3407472	3407677	206	+	SPAP32A8.02	SPAP32A8.02
I	3412499	3412677	179	+	SPAC3H5.13	new4
I	3412690	3412849	160	+	SPAC3H5.13	new4
I	3426035	3426285	251	+	SPAC3H5.08c	SPAC3H5.08c
I	3431322	3431554	233	+	SPAC3H5.06c	pol1
I	3438878	3439021	144	+	SPAC3A11.14c	pkl1
I	3439551	3439744	194	+	SPAC3A11.14c	pkl1
I	3441135	3441552	418	+	SPAC3A11.14c	pkl1
I	3441591	3441709	119	+	SPAC3A11.14c	pkl1
I	3444022	3444355	334	+	SPAC3A11.12c	rpt5
I	3456395	3456521	127	+	SPNCRNA.910	SPNCRNA.910
I	3463064	3463332	269	+	SPAC3A11.05c	kms1
I	3463625	3463812	188	+	SPAC3A11.05c	kms1
I	3463940	3464359	420	+	SPAC3A11.05c	kms1
I	3466562	3466828	267	+	SPAC3A11.03	efm3
I	3467408	3467679	272	+	SPAC3A11.03	efm3
I	3467933	3468083	151	+	SPAC3A11.03	efm3
I	3481712	3481952	241	+	SPAC328.04	SPAC328.04
I	3484992	3485315	324	+	SPAC328.05	hrb1
I	3485413	3485653	241	+	SPAC328.05	hrb1
I	3485734	3486128	395	+	SPAC328.05	hrb1
I	3490611	3490841	231	+	SPAC328.06	ubp2
I	3494703	3495121	419	+	SPAC328.09	SPAC328.09
I	3499210	3499503	294	+	SPAC16E8.01	shd1
I	3501094	3501217	124	+	SPAC16E8.01	shd1
I	3504196	3504377	182	+	SPAC16E8.02	SPAC16E8.02
I	3504533	3504664	132	+	SPAC16E8.02	SPAC16E8.02
I	3504927	3505137	211	+	SPAC16E8.02	SPAC16E8.02
I	3504927	3505137	211	+	SPAC16E8.03	gna1
I	3505968	3506120	153	+	SPAC16E8.02	SPAC16E8.02
I	3506817	3506996	180	+	SPAC16E8.02	SPAC16E8.02
I	3507437	3507566	130	+	SPNCRNA.914	mde1-antisense-1
I	3514081	3514259	179	+	SPAC16E8.08	pos1
I	3515781	3516007	227	+	SPAC16E8.09	scd1
I	3528315	3528886	572	+	SPAC16E8.15	tif45
I	3529291	3529443	153	+	SPAC16E8.15	tif45
I	3530393	3530689	297	+	SPAC16E8.16	sua7
I	3530876	3531078	203	+	SPAC16E8.16	sua7
I	3536563	3536805	243	+	SPAC1B1.01	deb1
I	3537716	3538068	353	+	SPAC1B1.01	deb1
I	3560447	3560582	136	+	SPAC17A2.05	osm1
I	3560867	3561327	461	+	SPAC17A2.05	osm1
I	3562855	3563038	184	+	SPAC17A2.05	osm1
I	3585028	3585239	212	+	SPNCRNA.920	SPNCRNA.920
I	3585581	3586005	425	+	SPNCRNA.920	SPNCRNA.920
I	3599112	3599315	204	+	SPAC17G6.06	rps2401
I	3612119	3612951	833	+	SPAC17G6.12	cul1
I	3616553	3616704	152	+	SPAC17G6.13	slt1
I	3625099	3625229	131	+	SPAC17G6.17	pof8
I	3625412	3625581	170	+	SPAC1142.01	rqc1
I	3635360	3635541	182	+	SPAC1142.05	ctr5
I	3643296	3643708	413	+	SPAC8C9.03	cgs1
I	3649534	3649790	257	+	SPAC8C9.05	dtd1
I	3649989	3650411	423	+	SPAC8C9.05	dtd1
I	3655180	3655543	364	+	SPAC8C9.08	rps5
I	3655628	3655997	370	+	SPAC8C9.08	rps5
I	3659123	3659601	479	+	SPAC8C9.11	fra2
I	3659123	3659601	479	+	SPNCRNA.228	SPNCRNA.228
I	3660411	3660538	128	+	SPAC8C9.19	SPAC8C9.19
I	3665962	3667173	1212	+	SPAC8C9.14	prr1
I	3675402	3675600	199	+	SPAC15A10.01	atm1
I	3676577	3676723	147	+	SPAC15A10.01	atm1
I	3686907	3687051	145	+	SPNCRNA.926	mug182-antisense-1
I	3688738	3689396	659	+	SPAC15A10.06	SPAC15A10.06
I	3689567	3689796	230	+	SPAC15A10.06	SPAC15A10.06
I	3690373	3690557	185	+	SPAC15A10.06	SPAC15A10.06
I	3692810	3693010	201	+	SPAC15A10.08	ain1
I	3693095	3693376	282	+	SPAC15A10.08	ain1
I	3697718	3697869	152	+	SPAC15A10.10	mde6
I	3697951	3698639	689	+	SPAC15A10.10	mde6
I	3699242	3699433	192	+	SPAC15A10.10	mde6
I	3699483	3699651	169	+	SPAC15A10.10	mde6
I	3711598	3712111	514	+	SPAC15A10.13	ppk3
I	3712862	3713221	360	+	SPAC15A10.13	ppk3
I	3713246	3713447	202	+	SPAC15A10.13	ppk3
I	3714264	3714419	156	+	SPAC15A10.15	sgo2
I	3714517	3714695	179	+	SPAC15A10.15	sgo2
I	3722569	3723070	502	+	SPAC15E1.03	rpl42
I	3724536	3724660	125	+	SPAC15E1.04	hal3
I	3727454	3727678	225	+	SPAC15E1.06	vps29
I	3729699	3730039	341	+	SPAC15E1.08	naa10
I	3730106	3730939	834	+	SPAC15E1.08	naa10
I	3731352	3731761	410	+	SPAC15E1.09	grx2
I	3732066	3732212	147	+	SPAC15E1.09	grx2
I	3738401	3738579	179	+	SPAP7G5.03	prm1
I	3739418	3739546	129	+	SPAP7G5.03	prm1
I	3742605	3742753	149	+	SPAP7G5.03	prm1
I	3761754	3761911	158	+	SPNCRNA.231	SPNCRNA.231
I	3763240	3763453	214	+	SPNCRNA.232	SPNCRNA.232
I	3786229	3786408	180	+	SPNCRNA.234	SPNCRNA.234
I	3786740	3786870	131	+	SPNCRNA.234	SPNCRNA.234
I	3787063	3787185	123	+	SPNCRNA.234	SPNCRNA.234
I	3791040	3791240	201	+	SPAP4C9.02	emc5
I	3799606	3799803	198	+	SPAC1556.03	azr1
I	3800061	3800258	198	+	SPAC1556.03	azr1
I	3804513	3804730	218	+	SPAC1556.06	meu1
I	3805859	3806233	375	+	SPAC1556.07	pmm1
I	3817244	3817395	152	+	SPAC1F12.08	cab4
I	3817746	3817925	180	+	SPAC1F12.08	cab4
I	3817947	3818096	150	+	SPAC1F12.08	cab4
I	3818646	3818774	129	+	SPAC1F12.09	gpi17
I	3818839	3819024	186	+	SPAC1F12.09	gpi17
I	3819084	3819242	159	+	SPAC1F12.09	gpi17
I	3819282	3819488	207	+	SPAC1F12.09	gpi17
I	3819611	3819793	183	+	SPAC1F12.09	gpi17
I	3822383	3822654	272	+	SPAC4H3.01	SPAC4H3.01
I	3823072	3823289	218	+	SPAC4H3.01	SPAC4H3.01
I	3823818	3824006	189	+	SPAC4H3.01	SPAC4H3.01
I	3833064	3833269	206	+	SPAC4H3.05	srs2
I	3833420	3833586	167	+	SPAC4H3.05	srs2
I	3833872	3834061	190	+	SPAC4H3.05	srs2
I	3837484	3837642	159	+	SPAC4H3.06	SPAC4H3.06
I	3837677	3838014	338	+	SPAC4H3.06	SPAC4H3.06
I	3838031	3838389	359	+	SPAC4H3.06	SPAC4H3.06
I	3838456	3838849	394	+	SPAC4H3.06	SPAC4H3.06
I	3838937	3839129	193	+	SPAC4H3.06	SPAC4H3.06
I	3842839	3843050	212	+	SPAC4H3.08	SPAC4H3.08
I	3843503	3843836	334	+	SPAC4H3.09	SPAC4H3.09
I	3843860	3844089	230	+	SPAC4H3.09	SPAC4H3.09
I	3851109	3851235	127	+	SPNCRNA.942	SPNCRNA.942
I	3853039	3853261	223	+	SPAC4H3.13	pcc1
I	3858818	3859345	528	+	SPAC1071.02	mms19
I	3861496	3861705	210	+	SPAC1071.02	mms19
I	3869379	3869615	237	+	SPAC1071.08	rpp203
I	3884634	3884915	282	+	SPAC926.02	SPAC926.02
I	3892095	3892292	198	+	SPNCRNA.947	dph4-antisense-1
I	3912836	3913170	335	+	SPAC323.04	SPAC323.04
I	3913407	3913616	210	+	SPAC323.04	SPAC323.04
I	3913981	3914175	195	+	SPAC323.04	SPAC323.04
I	3914968	3915095	128	+	SPNCRNA.948	SPAC323.05c-antisense-1
I	3935408	3935611	204	+	SPAC2F3.08	sut1
I	3936456	3936671	216	+	SPAC2F3.08	sut1
I	3939092	3939709	618	+	SPNCRNA.950	SPNCRNA.950
I	3939092	3939709	618	+	SPAC2F3.09	hem1
I	3946619	3946809	191	+	SPAC2F3.11	SPAC2F3.11
I	3955345	3955696	352	+	SPAC2F3.15	lsk1
I	3956227	3956425	199	+	SPAC2F3.15	lsk1
I	3957369	3957583	215	+	SPAC2F3.16	SPAC2F3.16
I	3957773	3958141	369	+	SPAC2F3.16	SPAC2F3.16
I	3962688	3962894	207	+	SPAC11G7.01	SPAC11G7.01
I	3963268	3963459	192	+	SPAC11G7.02	pub1
I	3963539	3963823	285	+	SPAC11G7.02	pub1
I	3974429	3974953	525	+	SPAPB18E9.01	trm5
I	3975058	3975267	210	+	SPAPB18E9.01	trm5
I	3975360	3975553	194	+	SPAPB18E9.01	trm5
I	3975759	3976129	371	+	SPAPB18E9.01	trm5
I	3981202	3981448	247	+	SPNCRNA.953	SPNCRNA.953
I	3981454	3981663	210	+	SPNCRNA.953	SPNCRNA.953
I	3992201	3992344	144	+	SPNCRNA.954	SPAPB15E9.02c-antisense-1
I	4002786	4003030	245	+	SPAC27E2.01	SPAC27E2.01
I	4003354	4003541	188	+	SPAC27E2.01	SPAC27E2.01
I	4004698	4004971	274	+	SPAC27E2.02	yih1
I	4004988	4005413	426	+	SPAC27E2.02	yih1
I	4016124	4016312	189	+	SPAC27E2.05	cdc1
I	4023835	4024044	210	+	SPAC27E2.08	Tf2-6
I	4025185	4025385	201	+	SPAC27E2.08	Tf2-6
I	4030864	4031322	459	+	SPAC27E2.09	mak2
I	4033177	4033329	153	+	SPAC27E2.09	mak2
I	4047870	4048053	184	+	SPAC19G12.03	cda1
I	4056941	4057376	436	+	SPAC19G12.08	scs7
I	4074052	4074462	411	+	SPAC19G12.14	its3
I	4083701	4084021	321	+	SPAC23A1.03	apt1
I	4097347	4097504	158	+	SPAC23A1.11	rpl1602
I	4119959	4120337	379	+	SPAC26H5.03	pcf2
I	4120438	4120650	213	+	SPAC26H5.03	pcf2
I	4129524	4129687	164	+	SPAC26H5.06	pot1
I	4129695	4129910	216	+	SPAC26H5.06	pot1
I	4146905	4147103	199	+	SPAC26H5.11	mug56
I	4166897	4167148	252	+	SPAC25B8.20	SPAC25B8.20
I	4173035	4173255	221	+	SPAC25B8.10	SPAC25B8.10
I	4175434	4175627	194	+	SPAC25B8.11	SPAC25B8.11
I	4203294	4203689	396	+	SPAC694.02	SPAC694.02
I	4205204	4205378	175	+	SPAC694.02	SPAC694.02
I	4205797	4206009	213	+	SPAC694.03	SPAC694.03
I	4224176	4224655	480	+	SPAC1F7.04	rho1
I	4238021	4238394	374	+	SPSNORNA.14	snoR54b
I	4259405	4259537	133	+	SPAC21E11.06	tif224
I	4260221	4260419	199	+	SPAC21E11.07	iba57
I	4262243	4262514	272	+	SPAC21E11.08	lcb2
I	4263915	4264064	150	+	SPAC21E11.08	lcb2
I	4267159	4267394	236	+	SPAC2C4.05	cor1
I	4276127	4276365	239	+	SPAC2C4.09	SPAC2C4.09
I	4276606	4276817	212	+	SPAC2C4.09	SPAC2C4.09
I	4283306	4283495	190	+	SPAC2C4.13	vma16
I	4299887	4300096	210	+	SPAC25G10.03	zip1
I	4305964	4306262	299	+	SPAC25G10.06	rps2801
I	4326466	4326613	148	+	SPNCRNA.978	SPAC27F1.10-antisense-1
I	4332240	4332398	159	+	SPAC27F1.08	pdt1
I	4338749	4338942	194	+	SPAC23D3.02	rfc2
I	4351008	4351193	186	+	SPAC23D3.07	pup1
I	4351205	4351400	196	+	SPAC23D3.07	pup1
I	4353285	4353483	199	+	SPAC23D3.08	usp108
I	4353546	4353669	124	+	SPAC23D3.08	usp108
I	4358773	4358914	142	+	SPAC23D3.11	ayr1
I	4365681	4365844	164	+	SPAC23D3.16	SPAC23D3.16
I	4366859	4367149	291	+	SPNCRNA.981	SPAC23D3.17-antisense-1
I	4381097	4381298	202	+	SPAC1527.01	mok11
I	4383144	4383335	192	+	SPAC1527.02	sft2
I	4383519	4383822	304	+	SPAC1527.02	sft2
I	4401845	4401971	127	+	SPAC29E6.01	pof11
I	4402074	4402438	365	+	SPAC29E6.01	pof11
I	4404094	4404287	194	+	SPAC29E6.02	prp3
I	4404305	4404491	187	+	SPAC29E6.02	prp3
I	4405008	4405185	178	+	SPAC29E6.02	prp3
I	4405377	4405592	216	+	SPAC29E6.02	prp3
I	4406404	4406612	209	+	SPAC29E6.02	prp3
I	4406756	4407116	361	+	SPAC29E6.02	prp3
I	4407888	4408179	292	+	SPAC29E6.02	prp3
I	4408262	4408497	236	+	SPAC29E6.02	prp3
I	4415683	4416077	395	+	SPAC29E6.08	tbp1
I	4416185	4416578	394	+	SPAC29E6.08	tbp1
I	4416696	4416892	197	+	SPAC29E6.08	tbp1
I	4422955	4423373	419	+	SPAC16.01	rho2
I	4423713	4424086	374	+	SPAC16.01	rho2
I	4429682	4429839	158	+	SPAC16.04	dus3
I	4430050	4430220	171	+	SPAC16.04	dus3
I	4442000	4442126	127	+	SPAC9E9.03	leu2
I	4442736	4443040	305	+	SPAC9E9.04	SPAC9E9.04
I	4443163	4443593	431	+	SPAC9E9.04	SPAC9E9.04
I	4450774	4450993	220	+	SPAC9E9.08	rad26
I	4451813	4451988	176	+	SPAC9E9.08	rad26
I	4452518	4452706	189	+	SPAC9E9.08	rad26
I	4459179	4459374	196	+	SPNCRNA.990	cbh1-antisense-1
I	4472623	4472832	210	+	SPAC17C9.16c	mfs1
I	4473200	4473387	188	+	SPAC17C9.16c	mfs1
I	4473539	4473711	173	+	SPAC17C9.16c	mfs1
I	4473720	4473935	216	+	SPAC17C9.16c	mfs1
I	4480945	4481232	288	+	SPAC17C9.11c	SPAC17C9.11c
I	4481660	4481967	308	+	SPAC17C9.11c	SPAC17C9.11c
I	4484121	4484326	206	+	SPAC17C9.09c	tim13
I	4490538	4491028	491	+	SPAC17C9.05c	pmc3
I	4491311	4491504	194	+	SPAC17C9.05c	pmc3
I	4496960	4497146	187	+	SPAC17C9.02c	lys7
I	4498363	4498555	193	+	SPAC17C9.01c	nuc2
I	4498579	4498832	254	+	SPAC17C9.01c	nuc2
I	4500888	4501094	207	+	SPAC1851.02	slc1
I	4502363	4502584	222	+	SPAC1851.03	ckb1
I	4502715	4503069	355	+	SPAC1851.03	ckb1
I	4504125	4504324	200	+	SPAC1851.03	ckb1
I	4507371	4507462	92	+	SPNCRNA.992	SPNCRNA.992
I	4508345	4508586	242	+	SPNCRNA.992	SPNCRNA.992
I	4516841	4516968	128	+	SPNCRNA.130	omt3
I	4542387	4542577	191	+	SPAC637.03	SPAC637.03
I	4544161	4544362	202	+	SPAC637.04	ypp1
I	4544770	4544901	132	+	SPAC637.04	ypp1
I	4552199	4552355	157	+	SPAC637.07	moe1
I	4558909	4559077	169	+	SPAC637.11	rpm2
I	4559653	4559829	177	+	SPAC637.11	rpm2
I	4580279	4580405	127	+	SPAC12B10.03	bun62
I	4581723	4582040	318	+	SPAC12B10.04	pby1
I	4582479	4583384	906	+	SPAC12B10.05	icp55
I	4583486	4584236	751	+	SPAC12B10.05	icp55
I	4585250	4585441	192	+	SPAC12B10.07	acp1
I	4585491	4585703	213	+	SPAC12B10.07	acp1
I	4588363	4588639	277	+	SPAC12B10.09	pet801
I	4588649	4588943	295	+	SPAC12B10.09	pet801
I	4589258	4589482	225	+	SPAC12B10.09	pet801
I	4596467	4596672	206	+	SPAC12B10.13	gid8
I	4596729	4596912	184	+	SPAC12B10.13	gid8
I	4614008	4614226	219	+	SPAC1093.03	fig4
I	4614312	4614512	201	+	SPAC1093.03	fig4
I	4614886	4615085	200	+	SPAC1093.03	fig4
I	4616959	4617114	156	+	SPAC1093.03	fig4
I	4639860	4640100	241	+	SPAC30C2.05	erv14
I	4640295	4640519	225	+	SPAC30C2.05	erv14
I	4640791	4640906	116	+	SPAC30C2.05	erv14
I	4645649	4645928	280	+	SPAC30C2.08	SPAC30C2.08
I	4646515	4646868	354	+	SPAC30C2.08	SPAC30C2.08
I	4648969	4649153	185	+	SPAC1635.01	SPAC1635.01
I	4653161	4653355	195	+	SPAC144.02	iec1
I	4653923	4654091	169	+	SPAC144.02	iec1
I	4654182	4654440	259	+	SPAC144.02	iec1
I	4654667	4655321	655	+	SPAC144.03	ade2
I	4655518	4655983	466	+	SPAC144.03	ade2
I	4658797	4658918	122	+	SPAC144.05	SPAC144.05
I	4662504	4662692	189	+	SPAC144.05	SPAC144.05
I	4663051	4663204	154	+	SPAC144.05	SPAC144.05
I	4664473	4664870	398	+	SPAC144.06	apl5
I	4666602	4666787	186	+	SPAC144.06	apl5
I	4667730	4667977	248	+	SPAC144.06	apl5
I	4669639	4669929	291	+	SPAC144.08	jac1
I	4681861	4681991	131	+	SPAC144.14	klp8
I	4682208	4682403	196	+	SPAC144.14	klp8
I	4682627	4682824	198	+	SPAC144.14	klp8
I	4687639	4688184	546	+	SPAC144.16	cia2
I	4691321	4691520	200	+	SPAC144.18	vrg4
I	4692994	4693703	710	+	SPAC1834.01	erf1
I	4692994	4693703	710	+	SPAC1834.02	aro1
I	4694610	4694787	178	+	SPAC1834.02	aro1
I	4694823	4694964	142	+	SPAC1834.02	aro1
I	4696348	4696484	137	+	SPAC1834.02	aro1
I	4704308	4704565	258	+	SPAC1834.05	alg9
I	4706951	4707578	628	+	SPAC1834.07	klp3
I	4707590	4707807	218	+	SPAC1834.07	klp3
I	4709964	4710213	250	+	SPAC1834.08	mak1
I	4710574	4710730	157	+	SPAC1834.08	mak1
I	4712850	4713021	172	+	SPAC1834.08	mak1
I	4722978	4723712	735	+	SPAC17D4.01	pex7
I	4726350	4726537	188	+	SPAC17D4.02	cdc45
I	4729739	4729875	137	+	SPAC17D4.04	trm401
I	4729969	4730159	191	+	SPAC17D4.04	trm401
I	4731819	4732012	194	+	SPAC17D4.04	trm401
I	4742910	4743543	634	+	SPAC458.06	atg1803
I	4743746	4743914	169	+	SPAC458.06	atg1803
I	4744617	4744921	305	+	SPAC458.07	tfa1
I	4744946	4745213	268	+	SPAC458.07	tfa1
I	4752199	4752330	132	+	SPNCRNA.1021	SPNCRNA.1021
I	4760167	4760283	117	+	SPAC1782.01	ecm29
I	4763163	4763351	189	+	SPAC1782.04	cox24
I	4763663	4763827	165	+	SPAC1782.04	cox24
I	4767079	4767402	324	+	SPAC1782.07	qcr8
I	4767534	4767781	248	+	SPAC1782.07	qcr8
I	4774187	4774440	254	+	SPAC1782.11	met14
I	4776811	4777135	325	+	SPAC11H11.01	sst6
I	4783043	4783230	188	+	SPAC11H11.06	arp2
I	4784207	4784685	479	+	SPAC11H11.06	arp2
I	4790778	4791033	256	+	SPAC22F8.04	pet1
I	4803243	4803414	172	+	SPAC22F8.09	rrp16
I	4812150	4812546	397	+	SPAC20G4.01	caf16
I	4816418	4816582	165	+	SPNCRNA.1026	fus1-antisense-1
I	4831214	4831399	186	+	SPAC20G4.08	pdc1
I	4831898	4832067	170	+	SPAC20G4.08	pdc1
I	4832127	4832253	127	+	SPAC20G4.08	pdc1
I	4833088	4833331	244	+	SPAC4F10.02	aap1
I	4837193	4837385	193	+	SPAC4F10.04	ypa1
I	4844115	4844405	291	+	SPAC4F10.08	mug126
I	4845989	4846164	176	+	SPAC4F10.08	mug126
I	4853100	4853243	144	+	SPAC4F10.11	spn1
I	4853831	4854016	186	+	SPAC4F10.11	spn1
I	4863329	4863694	366	+	SPNCRNA.1031	wsp1-antisense-1
I	4870454	4870897	444	+	SPAC4F10.18	nup37
I	4874217	4874899	683	+	SPAC4F10.20	grx1
I	4874975	4875174	200	+	SPAC4F10.20	grx1
I	4890309	4890527	219	+	SPAC19B12.04	rps3001
I	4898492	4898822	331	+	SPAC19B12.08	atg4
I	4900538	4900831	294	+	SPAC19B12.09	srp14
I	4901728	4902206	479	+	SPAC19B12.10	sst2
I	4902928	4903120	193	+	SPAC19B12.10	sst2
I	4903143	4903351	209	+	SPAC19B12.10	sst2
I	4903473	4903793	321	+	SPAC19B12.10	sst2
I	4908253	4908469	217	+	SPAC19B12.13	cox1102
I	4917168	4917355	188	+	SPAPB8E5.05	mfm1
I	4924334	4924534	201	+	SPAPB8E5.09	rvb1
I	4926326	4926486	161	+	SPAPB8E5.10	SPAPB8E5.10
I	4926565	4926861	297	+	SPAPB8E5.10	SPAPB8E5.10
I	4933476	4933612	137	+	SPNCRNA.1037	SPAC1B3.04c-antisense-2
I	4934621	4934769	149	+	SPAC1B3.05	not3
I	4934954	4935146	193	+	SPAC1B3.05	not3
I	4948684	4948875	192	+	SPAC1B3.20	SPAC1B3.20
I	4951503	4951806	304	+	SPAC1B3.13	nan1
I	4954601	4954783	183	+	SPAC1B3.14	vma3
I	4954806	4955141	336	+	SPAC1B3.14	vma3
I	4955319	4955653	335	+	SPAC1B3.14	vma3
I	4962265	4962414	150	+	SPNCRNA.1039	SPNCRNA.1039
I	4968468	4968838	371	+	SPAC1952.01	gab1
I	4969931	4970312	382	+	SPAC1952.02	tma23
I	4971481	4971631	151	+	SPAC1952.03	otu2
I	4978681	4978945	265	+	SPAC1952.07	rad1
I	4979053	4979239	187	+	SPAC1952.07	rad1
I	4980949	4981086	138	+	SPNCRNA.1040	SPAC1952.08c-antisense-1
I	4989294	4989512	219	+	SPNCRNA.1041	ure2-antisense-1
I	4991157	4991343	187	+	SPAC1952.13	ned1
I	4991483	4991779	297	+	SPAC1952.13	ned1
I	4997320	4997552	233	+	SPAC1952.16	rga9
I	4997657	4997847	191	+	SPAC1952.16	rga9
I	4997861	4998062	202	+	SPAC1952.16	rga9
I	4998680	4998839	160	+	SPAC1952.16	rga9
I	4998958	4999233	276	+	SPAC1952.16	rga9
I	5004659	5005006	348	+	SPAC890.03	ppk16
I	5005909	5006086	178	+	SPAC890.03	ppk16
I	5011790	5012151	362	+	SPAC890.06	nup155
I	5017809	5018059	251	+	SPAC890.08	rpl31
I	5018198	5018467	270	+	SPAC890.08	rpl31
I	5019598	5019796	199	+	SPAC22E12.01	pet3
I	5022162	5022799	638	+	SPAC22E12.02	SPAC22E12.02
I	5024889	5025353	465	+	SPAC22E12.04	ccs1
I	5026031	5026224	194	+	SPAC22E12.04	ccs1
I	5033530	5033724	195	+	SPAC22E12.08	rrn10
I	5057518	5057645	128	+	SPAC22E12.19	snt1
I	5059733	5060218	486	+	SPAC2E12.02	hsf1
I	5064845	5065196	352	+	SPAC2E12.05	wtf1
I	5065258	5065453	196	+	SPAC2E12.05	wtf1
I	5065546	5065833	288	+	SPAC2E12.05	wtf1
I	5074687	5074880	194	+	SPNCRNA.1044	mcp3-antisense-1
I	5075479	5075829	351	+	SPNCRNA.1044	mcp3-antisense-1
I	5077316	5077456	141	+	SPNCRNA.1044	mcp3-antisense-1
I	5083537	5083735	199	+	SPAC1006.06	rgf2
I	5084010	5084201	192	+	SPAC1006.06	rgf2
I	5085354	5085507	154	+	SPAC1006.07	SPAC1006.07
I	5085692	5085895	204	+	SPAC1006.07	SPAC1006.07
I	5088931	5089134	204	+	SPAC1006.08	etd1
I	5107380	5107574	195	+	SPAC29A4.19c	cta5
I	5108268	5108430	163	+	SPAC29A4.19c	cta5
I	5109999	5110186	188	+	SPAC29A4.19c	cta5
I	5111865	5112016	152	+	SPAC29A4.19c	cta5
I	5113307	5114002	696	+	SPAC29A4.17c	SPAC29A4.17c
I	5119767	5119959	193	+	SPAC29A4.14c	pex3
I	5120267	5120515	249	+	SPAC29A4.14c	pex3
I	5125161	5125378	218	+	SPAC29A4.12c	mug108
I	5133244	5134001	758	+	SPAC29A4.08c	prp19
I	5136293	5136471	179	+	SPAC29A4.06c	SPAC29A4.06c
I	5143962	5144400	439	+	SPAC29A4.02c	SPAC29A4.02c
I	5143962	5144400	439	+	SPSNORNA.15	snoR38
I	5153905	5154064	160	+	SPAC26F1.12c	hgh1
I	5154868	5155067	200	+	SPAC26F1.12c	hgh1
I	5167797	5167988	192	+	SPAC26F1.08c	SPAC26F1.08c
I	5189694	5190199	506	+	SPAPJ691.03	mic10
I	5206888	5207117	230	+	SPAC19D5.03	cid1
I	5207137	5207377	241	+	SPAC19D5.03	cid1
I	5211578	5211763	186	+	SPAC19D5.04	ptr1
I	5219748	5220051	304	+	SPNCRNA.1060	ctf8-antisense-1
I	5231242	5231390	149	+	SPAC14C4.03	mek1
I	5231820	5231986	167	+	SPAC14C4.03	mek1
I	5247849	5248205	357	+	SPAC14C4.11	vtc2
I	5253505	5253680	176	+	SPAC14C4.13	rad17
I	5253702	5253834	133	+	SPAC14C4.13	rad17
I	5254138	5254254	117	+	SPAC14C4.13	rad17
I	5255533	5255701	169	+	SPAC14C4.13	rad17
I	5256770	5257072	303	+	SPAC14C4.14	atp1
I	5259496	5259766	271	+	SPAC14C4.14	atp1
I	5276689	5276815	127	+	SPNCRNA.1066	SPAC2H10.02c-antisense-1
I	5286520	5286670	151	+	SPAC11E3.03	csm1
I	5286748	5286950	203	+	SPAC11E3.03	csm1
I	5292880	5293093	214	+	SPAC11E3.06	map1
I	5293125	5293511	387	+	SPAC11E3.06	map1
I	5299052	5299304	253	+	SPAC11E3.09	pyp3
I	5300562	5300688	127	+	SPAC11E3.10	SPAC11E3.10
I	5300784	5300987	204	+	SPAC11E3.10	SPAC11E3.10
I	5301228	5301563	336	+	SPAC11E3.10	SPAC11E3.10
I	5305975	5306176	202	+	SPAC11E3.12	SPAC11E3.12
I	5306191	5306376	186	+	SPAC11E3.12	SPAC11E3.12
I	5311596	5312419	824	+	SPAC11E3.14	SPAC11E3.14
I	5314199	5314339	141	+	SPAC11E3.14	SPAC11E3.14
I	5314838	5314983	146	+	SPAC11E3.15	rpl22
I	5315091	5315293	203	+	SPAC11E3.15	rpl22
I	5322263	5322427	165	+	SPAP8A3.05	ski7
I	5322648	5322846	199	+	SPAP8A3.05	ski7
I	5323185	5323384	200	+	SPAP8A3.05	ski7
I	5323606	5323805	200	+	SPAP8A3.05	ski7
I	5324209	5324394	186	+	SPAP8A3.05	ski7
I	5329204	5329952	749	+	SPAP8A3.08	cdc4
I	5330410	5330597	188	+	SPAP8A3.08	cdc4
I	5334186	5334402	217	+	SPAP8A3.10	SPAP8A3.10
I	5358952	5359631	680	+	SPAC4D7.05	sum1
I	5367476	5367895	420	+	SPAC4D7.09	tif223
I	5368028	5368266	239	+	SPAC4D7.09	tif223
I	5368587	5368986	400	+	SPAC4D7.09	tif223
I	5370342	5370468	127	+	SPNCRNA.1078	spt20-antisense-1
I	5372229	5372398	170	+	SPAC4D7.11	dsc4
I	5377886	5378492	607	+	SPAC3G6.01	hrp3
I	5378550	5378745	196	+	SPAC3G6.01	hrp3
I	5383092	5383271	180	+	SPAC3G6.02	rpn15
I	5387480	5387823	344	+	SPSNORNA.19	snoR69
I	5388894	5389397	504	+	SPAC3G6.05	SPAC3G6.05
I	5399697	5399891	195	+	SPAC3G6.11	chl1
I	5399942	5400143	202	+	SPAC3G6.11	chl1
I	5428453	5429193	741	+	SPAC29B12.08	clr5
I	5444267	5444475	209	+	SPAC1039.01	SPAC1039.01
I	5445065	5445392	328	+	SPAC1039.01	SPAC1039.01
I	5470860	5470985	126	+	SPAC1039.10	mmf2
I	5471156	5471357	202	+	SPAC1039.10	mmf2
I	5472692	5472873	182	+	SPNCRNA.1087	gto1-antisense-1
I	5476781	5476946	166	+	SPAC922.03	SPAC922.03
I	5477154	5477291	138	+	SPAC922.03	SPAC922.03
I	5477729	5478011	283	+	SPAC922.03	SPAC922.03
I	5496380	5496549	170	+	SPNCRNA.1092	SPNCRNA.1092
I	31483	32234	752	-	SPAC977.18	SPAC977.18
I	46076	46282	207	-	SPAC977.09c	SPAC977.09c
I	76119	76245	127	-	SPAPJ695.02	SPAPJ695.02
I	81673	81847	175	-	SPNCRNA.603	SPNCRNA.603
I	95591	95861	271	-	SPNCRNA.606	isp3-antisense-1
I	96006	96203	198	-	SPNCRNA.606	isp3-antisense-1
I	100222	100628	407	-	SPNCRNA.607	fta5-antisense-1
I	101725	101869	145	-	SPAC1F8.07c	pdc101
I	101944	102098	155	-	SPAC1F8.07c	pdc101
I	111880	112148	269	-	SPAC11D3.03c	SPAC11D3.03c
I	113300	113499	200	-	SPAC11D3.04c	SPAC11D3.04c
I	116949	117224	276	-	SPAC11D3.07c	toe4
I	123505	123677	173	-	SPAC11D3.08c	SPAC11D3.08c
I	128985	129233	249	-	SPAC11D3.11c	SPAC11D3.11c
I	154566	154719	154	-	SPAC5H10.05c	SPAC5H10.05c
I	157652	158330	679	-	SPAC5H10.06c	adh4
I	167981	168360	380	-	SPAC5H10.13c	gmh2
I	170397	170555	159	-	SPAC13G6.01c	rad8
I	174128	174430	303	-	SPAC13G6.01c	rad8
I	181364	182074	711	-	SPAC13G6.05c	trs33
I	188967	189173	207	-	SPNCRNA.619	SPNCRNA.619
I	191811	191950	140	-	SPAC13G6.10c	asl1
I	195186	195557	372	-	SPAC13G6.11c	erg12
I	195940	196286	347	-	SPAC13G6.12c	chs1
I	201648	201792	145	-	SPAC13G6.15c	SPAC13G6.15c
I	202075	202238	164	-	SPAC13G6.15c	SPAC13G6.15c
I	214001	214172	172	-	SPNCRNA.623	SPNCRNA.623
I	218490	218751	262	-	SPAC24B11.10c	cfh1
I	221885	222046	162	-	SPAC24B11.11c	sid2
I	228165	228383	219	-	SPAC24B11.12c	SPAC24B11.12c
I	233099	233218	120	-	SPAC806.02c	SPAC806.02c
I	235003	235126	124	-	SPAC806.02c	SPAC806.02c
I	241464	241828	365	-	SPAC806.04c	SPAC806.04c
I	242742	242939	198	-	SPAC806.04c	SPAC806.04c
I	244514	244720	207	-	SPAC806.06c	SPAC806.06c
I	246584	246719	136	-	SPAC806.06c	SPAC806.06c
I	250477	250681	205	-	SPAC806.08c	mod21
I	251671	251936	266	-	SPAC1639.01c	SPAC1639.01c
I	252263	252465	203	-	SPAC1639.01c	SPAC1639.01c
I	252678	253662	985	-	SPAC1639.01c	SPAC1639.01c
I	256015	256614	600	-	SPAC1639.02c	trk2
I	256935	257095	161	-	SPAC1639.02c	trk2
I	257803	258252	450	-	SPAC1639.02c	trk2
I	259046	259427	382	-	SPAC1639.02c	trk2
I	271309	271433	125	-	SPAC1F5.10	fal1
I	272042	272208	167	-	SPAC1F5.10	fal1
I	278884	279015	132	-	SPAC1F5.06	lsh1
I	293574	293693	120	-	SPAC1F5.02	pdi1
I	297988	298118	131	-	SPAC18B11.11	SPAC18B11.11
I	299376	299592	217	-	SPAC18B11.10	tup11
I	300470	300653	184	-	SPAC18B11.10	tup11
I	301194	301661	468	-	SPAC18B11.10	tup11
I	309646	309932	287	-	SPAC18B11.05	gpi18
I	310716	310911	196	-	SPAC18B11.04	ncs1
I	311106	311422	317	-	SPAC18B11.04	ncs1
I	313076	313250	175	-	SPNCRNA.636	SPNCRNA.636
I	313746	313901	156	-	SPNCRNA.636	SPNCRNA.636
I	314494	314709	216	-	SPNCRNA.636	SPNCRNA.636
I	315293	315602	310	-	SPNCRNA.636	SPNCRNA.636
I	317402	317588	187	-	SPAC12G12.15	sif3
I	318098	318284	187	-	SPAC12G12.15	sif3
I	324334	324530	197	-	SPAC12G12.12	gms2
I	325092	325298	207	-	SPAC12G12.12	gms2
I	345979	346615	637	-	SPAC12G12.02	efg1
I	346677	346872	196	-	SPAC12G12.02	efg1
I	356361	356701	341	-	SPAC630.06c	SPAC630.06c
I	356830	357029	200	-	SPAC630.06c	SPAC630.06c
I	358352	358521	170	-	SPAC630.07c	SPAC630.07c
I	375491	375614	124	-	SPAC630.14c	tup12
I	375756	376167	412	-	SPAC630.14c	tup12
I	376372	377066	695	-	SPAC630.14c	tup12
I	385816	386150	335	-	SPAC1751.02c	rsm19
I	391851	392030	180	-	SPAC31A2.05c	mis4
I	392713	392901	189	-	SPAC31A2.05c	mis4
I	394537	394727	191	-	SPAC31A2.05c	mis4
I	395075	395240	166	-	SPAC31A2.05c	mis4
I	396450	396606	157	-	SPAC31A2.05c	mis4
I	401797	402046	250	-	SPAC31A2.07c	dbp10
I	403023	403234	212	-	SPAC31A2.09c	apm4
I	405005	405177	173	-	SPAC31A2.09c	apm4
I	414415	414551	137	-	SPAC31A2.13c	sft1
I	414559	414749	191	-	SPAC31A2.13c	sft1
I	417588	418165	578	-	SPAC31A2.15c	dcc1
I	418987	419340	354	-	SPAC31A2.15c	dcc1
I	419428	419643	216	-	SPAC31A2.15c	dcc1
I	432550	432782	233	-	SPAC13C5.05c	SPAC13C5.05c
I	432912	433101	190	-	SPAC13C5.05c	SPAC13C5.05c
I	434758	434950	193	-	SPAC13C5.06c	mug121
I	437723	437914	192	-	SPNCRNA.647	mre11-antisense-1
I	439289	439461	173	-	SPNCRNA.648	SPNCRNA.648
I	439495	439687	193	-	SPNCRNA.648	SPNCRNA.648
I	439785	439922	138	-	SPNCRNA.648	SPNCRNA.648
I	466357	466524	168	-	SPNCRNA.652	SPAC24H6.11c-antisense-1
I	472729	472932	204	-	SPAC24H6.09	gef1
I	475989	476141	153	-	SPAC24H6.07	rps901
I	477503	477669	167	-	SPAC24H6.06	sld3
I	478550	478696	147	-	SPAC24H6.06	sld3
I	482112	482306	195	-	SPAC24H6.05	cdc25
I	483234	483371	138	-	SPAC24H6.04	hxk1
I	486057	486262	206	-	SPAC24H6.03	cul3
I	486523	486714	192	-	SPAC24H6.03	cul3
I	486749	486931	183	-	SPAC24H6.03	cul3
I	488436	488647	212	-	SPAC24H6.03	cul3
I	491980	492113	134	-	SPNCRNA.47	prl47
I	501194	501439	246	-	SPAC227.19c	SPAC227.19c
I	508087	508277	191	-	SPAC227.07c	pab1
I	509413	509603	191	-	SPAC227.07c	pab1
I	510646	510853	208	-	SPAC227.08c	yth1
I	510996	511234	239	-	SPAC227.08c	yth1
I	514446	514595	150	-	SPAC227.11c	yos9
I	515008	515290	283	-	SPAC227.11c	yos9
I	515414	515608	195	-	SPAC227.11c	yos9
I	528010	528743	734	-	SPAC227.16c	psf3
I	529381	529760	380	-	SPAC227.17c	SPAC227.17c
I	539803	540084	282	-	SPAC2F7.05c	tif5
I	545890	546025	136	-	SPAC2F7.07c	cph2
I	566948	567324	377	-	SPAC2F7.16c	pld1
I	574150	574329	180	-	SPAC13A11.01c	rga8
I	579546	579697	152	-	SPAC13A11.04c	ubp8
I	579725	579899	175	-	SPAC13A11.04c	ubp8
I	580063	580360	298	-	SPAC13A11.04c	ubp8
I	580909	581368	460	-	SPAC13A11.04c	ubp8
I	594543	594719	177	-	SPAC3H8.05c	mms1
I	594793	594972	180	-	SPAC3H8.05c	mms1
I	597297	597429	133	-	SPAC3H8.05c	mms1
I	601216	601544	329	-	SPAC3H8.07c	pac10
I	602892	603044	153	-	SPAC3H8.08c	SPAC3H8.08c
I	604189	604315	127	-	SPAC3H8.09c	nab3
I	604885	605081	197	-	SPAC3H8.09c	nab3
I	605287	605508	222	-	SPAC3H8.09c	nab3
I	621778	622059	282	-	SPAC1F3.04c	tsr3
I	632350	632573	224	-	SPAC1F3.07c	rsc58
I	638878	639109	232	-	SPAC1F3.10c	oct1
I	640876	641070	195	-	SPAC1D4.02c	grh1
I	641110	641520	411	-	SPAC1D4.02c	grh1
I	642057	642289	233	-	SPAC1D4.03c	aut12
I	644595	644726	132	-	SPNCRNA.670	SPNCRNA.670
I	644595	644726	132	-	SPAC1D4.05c	SPAC1D4.05c
I	647603	647804	202	-	SPAC1D4.05c	SPAC1D4.05c
I	648432	648688	257	-	SPAC1D4.06c	csk1
I	648769	648961	193	-	SPAC1D4.06c	csk1
I	652457	652822	366	-	SPAC1D4.09c	rtf2
I	668834	668948	115	-	SPNCRNA.674	byr1-antisense-1
I	677378	677527	150	-	SPAC22F3.13	tsc1
I	698149	698272	124	-	SPAC22F3.04	mug62
I	699062	699179	118	-	SPAC22F3.04	mug62
I	706443	706601	159	-	SPAC22F3.02	atf31
I	708053	708238	186	-	SPAC1296.01c	SPAC1296.01c
I	708857	709052	196	-	SPAC1296.01c	SPAC1296.01c
I	709265	709501	237	-	SPAC1296.01c	SPAC1296.01c
I	709571	709969	399	-	SPAC1296.01c	SPAC1296.01c
I	717511	717744	234	-	SPAC1296.05c	lcp1
I	719252	719450	199	-	SPAPJ696.01c	vps17
I	721310	721476	167	-	SPAPJ696.01c	vps17
I	721538	721738	201	-	SPAPJ696.01c	vps17
I	722153	722362	210	-	SPAPJ696.01c	vps17
I	722421	722609	189	-	SPAPJ696.01c	vps17
I	722921	723135	215	-	SPAPJ696.01c	vps17
I	727664	728091	428	-	SPAC22G7.01c	fra1
I	728168	728319	152	-	SPAC22G7.01c	fra1
I	748959	749100	142	-	SPAC22G7.07c	ime4
I	752057	752546	490	-	SPAC22G7.09c	nup45
I	753005	753228	224	-	SPAC22G7.09c	nup45
I	756359	756523	165	-	SPAC4G8.02c	sss1
I	756537	757057	521	-	SPAC4G8.02c	sss1
I	773690	773821	132	-	SPAC4G8.06c	trm12
I	773949	774227	279	-	SPAC4G8.06c	trm12
I	773949	774227	279	-	SPAC4G8.07c	trm2
I	774330	774527	198	-	SPAC4G8.07c	trm2
I	775216	775715	500	-	SPAC4G8.07c	trm2
I	782282	782472	191	-	SPAC4G8.11c	atp10
I	782631	782873	243	-	SPAC4G8.11c	atp10
I	785560	785770	211	-	SPAC4G8.12c	smp3
I	785785	785970	186	-	SPAC4G8.12c	smp3
I	785988	786513	526	-	SPAC4G8.12c	smp3
I	789897	790187	291	-	SPAC4G8.13c	prz1
I	790250	790378	129	-	SPAC16C9.01c	SPAC16C9.01c
I	791777	792077	301	-	SPAC16C9.01c	SPAC16C9.01c
I	792878	793123	246	-	SPAC16C9.02c	SPAC16C9.02c
I	793535	793731	197	-	SPAC16C9.02c	SPAC16C9.02c
I	798156	798390	235	-	SPAC16C9.04c	mot2
I	798423	798601	179	-	SPAC16C9.04c	mot2
I	801687	801956	270	-	SPAC16C9.06c	upf1
I	812070	812281	212	-	SPAC2G11.03c	vps45
I	813398	813633	236	-	SPAC2G11.03c	vps45
I	813693	813890	198	-	SPAC2G11.03c	vps45
I	816300	816493	194	-	SPAC2G11.05c	rim20
I	817807	818102	296	-	SPAC2G11.05c	rim20
I	819433	819785	353	-	SPNCRNA.688	vps4-antisense-1
I	819433	819785	353	-	SPAC2G11.07c	ptc3
I	820933	821244	312	-	SPAC2G11.07c	ptc3
I	822356	822562	207	-	SPAC2G11.08c	smn1
I	827355	827538	184	-	SPAC2G11.10c	uba42
I	827604	827977	374	-	SPAC2G11.10c	uba42
I	828919	829083	165	-	SPAC2G11.11c	prh1
I	829239	829426	188	-	SPAC2G11.11c	prh1
I	841785	842394	610	-	SPAC2G11.15c	tgs1
I	856681	856881	201	-	SPAC23G3.02c	sib1
I	864040	864162	123	-	SPAC23G3.02c	sib1
I	879756	880058	303	-	SPAC23G3.07c	snf30
I	887449	887569	121	-	SPAC23G3.10c	ssr3
I	890683	890801	119	-	SPAC23G3.12c	htr12
I	898428	898736	309	-	SPAC22H12.04c	rps102
I	905903	906327	425	-	SPAC1687.03c	rfc4
I	920042	920297	256	-	SPNCRNA.696	mcp1-antisense-1
I	925372	925576	205	-	SPAC1687.12c	coq4
I	925780	926291	512	-	SPAC1687.12c	coq4
I	926599	926796	198	-	SPAC1687.13c	csn5
I	927312	927562	251	-	SPAC1687.13c	csn5
I	935601	935813	213	-	SPAC1687.17c	SPAC1687.17c
I	936300	936523	224	-	SPAC1687.18c	ssl3
I	937225	937406	182	-	SPAC1687.18c	ssl3
I	937646	937833	188	-	SPAC1687.18c	ssl3
I	938890	939075	186	-	SPAC1687.19c	qtr1
I	939373	939704	332	-	SPAC1687.19c	qtr1
I	943619	943811	193	-	SPAC1687.22c	puf3
I	943822	944032	211	-	SPAC1687.22c	puf3
I	948058	948551	494	-	SPAC222.03c	tim10
I	951712	951884	173	-	SPAC222.05c	mss1
I	952324	952528	205	-	SPAC222.05c	mss1
I	955531	955721	191	-	SPAC222.07c	hri2
I	956129	956272	144	-	SPAC222.07c	hri2
I	957460	957624	165	-	SPAC222.08c	sno1
I	958054	958188	135	-	SPAC222.08c	sno1
I	958457	958605	149	-	SPAC222.08c	sno1
I	967887	968104	218	-	SPAC222.17	SPAC222.17
I	971330	971521	192	-	SPAC222.13c	SPAC222.13c
I	972200	972385	186	-	SPAC222.13c	SPAC222.13c
I	972570	972830	261	-	SPAC222.13c	SPAC222.13c
I	976063	976463	401	-	SPAC222.14c	sey1
I	979965	980163	199	-	SPAC222.16c	csn3
I	980170	981000	831	-	SPAC222.16c	csn3
I	1016598	1016804	207	-	SPAC139.01c	ath2
I	1018765	1018942	178	-	SPAC139.01c	ath2
I	1019210	1019392	183	-	SPAC139.02c	oac1
I	1023954	1024083	130	-	SPAC139.04c	fap2
I	1036702	1036855	154	-	SPAC23C4.05c	SPAC23C4.05c
I	1037987	1038188	202	-	SPAC23C4.05c	SPAC23C4.05c
I	1042600	1042863	264	-	SPAC23C4.09c	SPAC23C4.09c
I	1042900	1043080	181	-	SPAC23C4.09c	SPAC23C4.09c
I	1043190	1043789	600	-	SPAC23C4.09c	SPAC23C4.09c
I	1055950	1056069	120	-	SPAC23C4.16c	atg15
I	1062491	1062869	379	-	SPAC23C4.18c	rad4
I	1066865	1067041	177	-	SPAC1A6.01c	SPAC1A6.01c
I	1067646	1067845	200	-	SPAC1A6.01c	SPAC1A6.01c
I	1069792	1070279	488	-	SPAC1A6.01c	SPAC1A6.01c
I	1069792	1070279	488	-	SPAC1A6.03c	SPAC1A6.03c
I	1080533	1080729	197	-	SPAC1A6.05c	ptl3
I	1083102	1083241	140	-	SPAC1A6.06c	meu31
I	1088973	1089380	408	-	SPAC1A6.09c	lag1
I	1094488	1095399	912	-	SPAC30D11.13	hus5
I	1096850	1097086	237	-	SPAC30D11.12	rpl3802
I	1101905	1102093	189	-	SPAC30D11.09	cwf19
I	1102216	1102394	179	-	SPAC30D11.09	cwf19
I	1110219	1110829	611	-	SPAC30D11.05	aps3
I	1116130	1116478	349	-	SPAC30D11.03	ddx27
I	1134988	1135267	280	-	SPAC56F8.05c	mug64
I	1135329	1135591	263	-	SPAC56F8.05c	mug64
I	1135612	1135795	184	-	SPAC56F8.05c	mug64
I	1136680	1136868	189	-	SPAC56F8.06c	alg10
I	1146559	1146707	149	-	SPNCRNA.716	SPAC56F8.12-antisense-1
I	1148256	1148385	130	-	SPAC56F8.14c	mug115
I	1149175	1149350	176	-	SPAC56F8.14c	mug115
I	1149917	1150087	171	-	SPAC56F8.14c	mug115
I	1158453	1158640	188	-	SPAC22A12.01c	pso2
I	1160673	1160789	117	-	SPAC22A12.03c	csn4
I	1161368	1161484	117	-	SPAC22A12.03c	csn4
I	1169956	1170381	426	-	SPAC22A12.08c	crd1
I	1170387	1170588	202	-	SPAC22A12.08c	crd1
I	1170651	1170875	225	-	SPAC22A12.08c	crd1
I	1171200	1171434	235	-	SPAC22A12.08c	crd1
I	1171517	1171636	120	-	SPAC22A12.08c	crd1
I	1171785	1172049	265	-	SPAC22A12.08c	crd1
I	1172715	1172905	191	-	SPAC22A12.09c	sap114
I	1173140	1173365	226	-	SPAC22A12.09c	sap114
I	1173558	1173746	189	-	SPAC22A12.09c	sap114
I	1173905	1174103	199	-	SPAC22A12.09c	sap114
I	1179156	1179271	116	-	SPAC22A12.12c	rrp40
I	1181018	1181150	133	-	SPAC22A12.14c	SPAC22A12.14c
I	1182057	1182343	287	-	SPAC22A12.14c	SPAC22A12.14c
I	1194339	1194784	446	-	SPAC4C5.02c	ryh1
I	1194796	1194986	191	-	SPAC4C5.02c	ryh1
I	1197096	1197219	124	-	SPNCRNA.722	SPNCRNA.722
I	1198219	1198488	270	-	SPNCRNA.722	SPNCRNA.722
I	1199666	1199837	172	-	SPNCRNA.722	SPNCRNA.722
I	1210284	1210485	202	-	SPAC10F6.02c	prp22
I	1211430	1211733	304	-	SPAC10F6.03c	cts1
I	1211910	1212279	370	-	SPAC10F6.03c	cts1
I	1215564	1215956	393	-	SPAC10F6.05c	ubc6
I	1220375	1220568	194	-	SPAC10F6.08c	nht1
I	1220649	1220816	168	-	SPAC10F6.08c	nht1
I	1221436	1221585	150	-	SPAC10F6.09c	psm3
I	1236242	1236485	244	-	SPNCRNA.728	SPAC10F6.15-antisense-1
I	1238059	1238211	153	-	SPNCRNA.728	SPAC10F6.15-antisense-1
I	1242079	1242296	218	-	SPAC56E4.02c	alg13
I	1245823	1245951	129	-	SPAC56E4.04c	cut6
I	1252733	1253490	758	-	SPAC56E4.04c	cut6
I	1260323	1260601	279	-	SPAC1420.01c	SPAC1420.01c
I	1262535	1262728	194	-	SPAC1420.01c	SPAC1420.01c
I	1268675	1268891	217	-	SPAC1420.04c	cox1101
I	1274009	1274192	184	-	SPAPB17E12.04c	csn2
I	1274240	1274424	185	-	SPAPB17E12.04c	csn2
I	1278055	1278214	160	-	SPAPB17E12.07c	sen2
I	1282002	1282169	168	-	SPAPB17E12.10c	SPAPB17E12.10c
I	1286350	1286530	181	-	SPAPB17E12.14c	SPAPB17E12.14c
I	1292305	1292479	175	-	SPAC1565.02c	SPAC1565.02c
I	1292855	1292997	143	-	SPAC1565.02c	SPAC1565.02c
I	1293615	1293819	205	-	SPAC1565.02c	SPAC1565.02c
I	1296181	1296486	306	-	SPAC1565.04c	ste4
I	1299746	1299870	125	-	SPAC1565.06c	spg1
I	1300408	1300706	299	-	SPAC1565.06c	spg1
I	1300771	1300963	193	-	SPAC1565.06c	spg1
I	1304289	1304480	192	-	SPAC1565.07c	knd1
I	1304573	1304940	368	-	SPAC1565.07c	knd1
I	1318724	1318867	144	-	SPAC6F12.05c	tnr3
I	1322292	1322485	194	-	SPAC6F12.08c	exo84
I	1323885	1324252	368	-	SPAC6F12.08c	exo84
I	1324328	1324470	143	-	SPAC6F12.08c	exo84
I	1329083	1329217	135	-	SPAC6F12.10c	ade3
I	1329759	1330155	397	-	SPAC6F12.10c	ade3
I	1334566	1334799	234	-	SPAC6F12.11c	sfc1
I	1334847	1335101	255	-	SPAC6F12.11c	sfc1
I	1339072	1339204	133	-	SPAC6F12.13c	fps1
I	1339302	1339902	601	-	SPAC6F12.13c	fps1
I	1342851	1343242	392	-	SPAC6F12.15c	cut9
I	1346537	1347224	688	-	SPAC6F12.16c	mtr4
I	1348124	1348334	211	-	SPAC6F12.16c	mtr4
I	1353163	1353498	336	-	SPAC19E9.01c	nup40
I	1371547	1371747	201	-	SPAC57A10.14	sgf11
I	1371971	1372351	381	-	SPAC57A10.14	sgf11
I	1378546	1378897	352	-	SPAC57A10.08c	SPAC57A10.08c
I	1380291	1380535	245	-	SPAC57A10.09c	nhp6
I	1380901	1381327	427	-	SPAC57A10.09c	nhp6
I	1383150	1383372	223	-	SPAC57A10.10c	sla1
I	1384650	1384865	216	-	SPAC57A10.11c	tim40
I	1392952	1393117	166	-	SPNCRNA.58	prl58
I	1399900	1400100	201	-	SPAC20G8.05c	cdc15
I	1402390	1402871	482	-	SPAC20G8.05c	cdc15
I	1412157	1412326	170	-	SPAC20G8.08c	fft1
I	1412718	1412910	193	-	SPAC20G8.08c	fft1
I	1413845	1414019	175	-	SPAC20G8.08c	fft1
I	1418366	1418583	218	-	SPAC20G8.09c	nat10
I	1425083	1425430	348	-	SPAC3A12.04c	rpp1
I	1427077	1427263	187	-	SPAC3A12.05c	taf2
I	1429509	1429779	271	-	SPAC3A12.05c	taf2
I	1433080	1433273	194	-	SPAC3A12.19	SPAC3A12.19
I	1435693	1435875	183	-	SPAC3A12.09c	ure4
I	1439988	1440398	411	-	SPAC3A12.11c	cwf2
I	1443024	1443142	119	-	SPAC3A12.13c	hcr1
I	1450930	1451153	224	-	SPAC3A12.16c	tim17
I	1457467	1457712	246	-	SPAC9.02c	SPAC9.02c
I	1473818	1474009	192	-	SPAC9.06c	SPAC9.06c
I	1474031	1474310	280	-	SPAC9.06c	SPAC9.06c
I	1474976	1475174	199	-	SPAC9.07c	SPAC9.07c
I	1475826	1476022	197	-	SPAC9.07c	SPAC9.07c
I	1477705	1477825	121	-	SPAC9.08c	SPAC9.08c
I	1481585	1481738	154	-	SPNCRNA.743	SPNCRNA.743
I	1487168	1487356	189	-	SPAC9.12c	atp12
I	1489526	1489653	128	-	SPAC9.13c	cwf16
I	1504103	1504682	580	-	SPAC5D6.05	med18
I	1506510	1507101	592	-	SPAC5D6.04	SPAC5D6.04
I	1512125	1512388	264	-	SPAC5D6.01	rps2202
I	1513306	1513478	173	-	SPAC57A7.13	SPAC57A7.13
I	1513688	1513935	248	-	SPAC57A7.13	SPAC57A7.13
I	1513946	1514157	212	-	SPAC57A7.13	SPAC57A7.13
I	1514249	1514435	187	-	SPAC57A7.13	SPAC57A7.13
I	1516589	1516863	275	-	SPAC57A7.12	ssz1
I	1533767	1533944	178	-	SPAC57A7.06	utp14
I	1545534	1545723	190	-	SPAC57A7.15c	SPAC57A7.15c
I	1545905	1546120	216	-	SPAC57A7.15c	SPAC57A7.15c
I	1550776	1550985	210	-	SPAC167.05	dbs2
I	1551993	1552127	135	-	SPAC167.05	dbs2
I	1554002	1554172	171	-	SPAC167.04	pam17
I	1554218	1554454	237	-	SPAC167.04	pam17
I	1557337	1557529	193	-	SPAC167.02	ptb1
I	1557777	1558339	563	-	SPAC167.02	ptb1
I	1559569	1559762	194	-	SPAC167.01	ire1
I	1562820	1562969	150	-	SPAC167.01	ire1
I	1565324	1565524	201	-	SPAC167.08	Tf2-2
I	1566665	1566874	210	-	SPAC167.08	Tf2-2
I	1582528	1582730	203	-	SPAC23H4.14	vam6
I	1584975	1585444	470	-	SPAC23H4.14	vam6
I	1585791	1585941	151	-	SPAC23H4.21	SPAC23H4.21
I	1586022	1586248	227	-	SPAC23H4.21	SPAC23H4.21
I	1587513	1587691	179	-	SPAC23H4.12	alp13
I	1593708	1593943	236	-	SPAC23H4.08	iwr1
I	1594110	1594340	231	-	SPAC23H4.08	iwr1
I	1602521	1602809	289	-	SPAC23H4.04	slm3
I	1606731	1607046	316	-	SPAC23H4.02	ppk9
I	1615263	1615435	173	-	SPAP27G11.04c	tad3
I	1616094	1616286	193	-	SPAP27G11.05c	vps41
I	1618055	1618262	208	-	SPAP27G11.05c	vps41
I	1618275	1618646	372	-	SPAP27G11.05c	vps41
I	1619655	1620043	389	-	SPAP27G11.06c	vas2
I	1620445	1620730	286	-	SPAP27G11.07c	bud32
I	1620849	1620989	141	-	SPAP27G11.07c	bud32
I	1621895	1622295	401	-	SPAP27G11.08c	meu32
I	1628915	1629061	147	-	SPAP27G11.10c	nup184
I	1629681	1629898	218	-	SPAP27G11.10c	nup184
I	1635200	1635398	199	-	SPAP27G11.13c	nop10
I	1639089	1639249	161	-	SPAC343.01c	erg8
I	1640741	1640950	210	-	SPAC343.01c	erg8
I	1645161	1645624	464	-	SPAC343.04c	gid7
I	1646604	1646818	215	-	SPNCRNA.751	SPNCRNA.751
I	1652917	1653059	143	-	SPAC343.08c	mrp17
I	1653234	1653423	190	-	SPAC343.08c	mrp17
I	1653532	1653811	280	-	SPAC343.08c	mrp17
I	1668582	1669005	424	-	SPAC343.20	SPAC343.20
I	1672879	1673072	194	-	SPAC343.14c	tif222
I	1673315	1673513	199	-	SPAC343.14c	tif222
I	1679570	1679770	201	-	SPAC343.17c	wdr70
I	1680097	1680364	268	-	SPAC343.17c	wdr70
I	1700205	1700627	423	-	SPAC824.09c	SPAC824.09c
I	1700885	1701148	264	-	SPAC824.09c	SPAC824.09c
I	1701218	1701405	188	-	SPAC824.09c	SPAC824.09c
I	1706220	1706433	214	-	SPAC664.02c	arp8
I	1706494	1706755	262	-	SPAC664.02c	arp8
I	1707032	1707223	192	-	SPAC664.02c	arp8
I	1710475	1710767	293	-	SPAC664.04c	rps1602
I	1714244	1714445	202	-	SPAC664.07c	rad9
I	1714915	1715117	203	-	SPAC664.07c	rad9
I	1716084	1716224	141	-	SPAC664.08c	bfr2
I	1716612	1716729	118	-	SPAC664.08c	bfr2
I	1717340	1717656	317	-	SPAC664.08c	bfr2
I	1728400	1728553	154	-	SPAC664.12c	SPAC664.12c
I	1728661	1728891	231	-	SPAC664.12c	SPAC664.12c
I	1738093	1738335	243	-	SPACUNK12.02c	cmk1
I	1738520	1738876	357	-	SPACUNK12.02c	cmk1
I	1740986	1741152	167	-	SPAC105.01c	kha1
I	1743052	1743636	585	-	SPAC105.01c	kha1
I	1744292	1744662	371	-	SPAC105.02c	SPAC105.02c
I	1744827	1745309	483	-	SPAC105.02c	SPAC105.02c
I	1751403	1751555	153	-	SPAC17A5.18c	rec25
I	1754071	1754257	187	-	SPAC17A5.02c	dbr1
I	1755045	1755403	359	-	SPAC17A5.02c	dbr1
I	1758111	1758331	221	-	SPAC17A5.04c	mde10
I	1764719	1764949	231	-	SPAC17A5.07c	ulp2
I	1765039	1765409	371	-	SPAC17A5.07c	ulp2
I	1766115	1766411	297	-	SPAC17A5.07c	ulp2
I	1766456	1766631	176	-	SPAC17A5.07c	ulp2
I	1793899	1794045	147	-	SPAC1610.03c	crp79
I	1794717	1794877	161	-	SPAC1610.03c	crp79
I	1807361	1807541	181	-	SPAC1002.06c	bqt2
I	1808306	1808687	382	-	SPAC1002.07c	ats1
I	1808845	1809230	386	-	SPAC1002.07c	ats1
I	1812629	1812934	306	-	SPAC1002.09c	dld1
I	1826349	1826673	325	-	SPAC1002.15c	med6
I	1826735	1827034	300	-	SPAC1002.15c	med6
I	1857605	1858132	528	-	SPAP11E10.02c	mam3
I	1864809	1865005	197	-	SPAPB1A10.04c	cwp1
I	1866509	1866676	168	-	SPNCRNA.765	SPNCRNA.765
I	1871447	1871632	186	-	SPAPB1A10.06c	SPAPB1A10.06c
I	1872398	1872579	182	-	SPAPB1A10.07c	SPAPB1A10.07c
I	1881255	1881898	644	-	SPAPB1A10.10c	ypt71
I	1884333	1884513	181	-	SPAPB1A10.11c	mse1
I	1884333	1884513	181	-	SPAPB1A10.12c	alo1
I	1885802	1886151	350	-	SPAPB1A10.12c	alo1
I	1899862	1900012	151	-	SPNCRNA.771	arb1-antisense-1
I	1901305	1901488	184	-	SPNCRNA.771	arb1-antisense-1
I	1920131	1920675	545	-	SPAC110.04c	pss1
I	1931024	1931203	180	-	SPAC3H1.01c	orc3
I	1936160	1936409	250	-	SPAC3H1.04c	mdm31
I	1941589	1941783	195	-	SPAC3H1.06c	SPAC3H1.06c
I	1945784	1945967	184	-	SPAC3H1.08c	SPAC3H1.08c
I	1946938	1947132	195	-	SPAC3H1.09c	avt3
I	1947660	1947865	206	-	SPAC3H1.09c	avt3
I	1947907	1948119	213	-	SPAC3H1.09c	avt3
I	1952355	1952569	215	-	SPNCRNA.777	SPNCRNA.777
I	1955622	1956069	448	-	SPNCRNA.782	SPNCRNA.782
I	1956098	1956220	123	-	SPNCRNA.782	SPNCRNA.782
I	1973682	1973890	209	-	SPAC9G1.03c	rpl3001
I	1981645	1981848	204	-	SPAC9G1.06c	cyk3
I	1981883	1982112	230	-	SPAC9G1.06c	cyk3
I	1984347	1984504	158	-	SPAC9G1.08c	SPAC9G1.08c
I	1987433	1988336	904	-	SPAC9G1.10c	inp53
I	1989391	1989519	129	-	SPAC9G1.10c	inp53
I	1996074	1996552	479	-	SPAC9G1.13c	swc4
I	1998280	1998630	351	-	SPAC767.01c	vps1
I	1999126	1999324	199	-	SPAC767.01c	vps1
I	2014215	2014400	186	-	SPAC17H9.06c	SPAC17H9.06c
I	2014498	2014669	172	-	SPAC17H9.06c	SPAC17H9.06c
I	2015023	2015182	160	-	SPAC17H9.06c	SPAC17H9.06c
I	2020338	2020557	220	-	SPAC17H9.09c	ras1
I	2028124	2028348	225	-	SPAC17H9.13c	pro2
I	2028499	2028794	296	-	SPAC17H9.13c	pro2
I	2032563	2032747	185	-	SPAC17H9.17c	mdm10
I	2033022	2033183	162	-	SPAC17H9.17c	mdm10
I	2034166	2034333	168	-	SPAC17H9.19c	cdt2
I	2039850	2040005	156	-	SPAC607.02c	SPAC607.02c
I	2040253	2040379	127	-	SPAC607.02c	SPAC607.02c
I	2041221	2041505	285	-	SPAC607.03c	snu13
I	2046966	2047118	153	-	SPAC607.06c	SPAC607.06c
I	2060022	2060184	163	-	SPAC732.02c	SPAC732.02c
I	2066001	2066209	209	-	SPAC3C7.02c	pil2
I	2066394	2066568	175	-	SPAC3C7.03c	rad55
I	2067643	2067831	189	-	SPAC3C7.03c	rad55
I	2071753	2071926	174	-	SPAC3C7.05c	mug191
I	2077624	2077798	175	-	SPAC3C7.07c	SPAC3C7.07c
I	2078310	2078486	177	-	SPAC3C7.07c	SPAC3C7.07c
I	2079100	2079218	119	-	SPAC3C7.08c	elf1
I	2092956	2093722	767	-	SPAC3C7.13c	SPAC3C7.13c
I	2092956	2093722	767	-	SPNCRNA.792	SPNCRNA.792
I	2095357	2095598	242	-	SPNCRNA.794	SPNCRNA.794
I	2097764	2097966	203	-	SPAC25A8.03c	SPAC25A8.03c
I	2101178	2101298	121	-	SPAC25A8.01c	fft3
I	2104526	2104724	199	-	SPAC631.01c	acp2
I	2104976	2105316	341	-	SPAC631.01c	acp2
I	2105416	2105585	170	-	SPAC631.01c	acp2
I	2115126	2115274	149	-	SPAC20H4.03c	tfs1
I	2115943	2116357	415	-	SPAC20H4.03c	tfs1
I	2119501	2119684	184	-	SPAC20H4.05c	SPAC20H4.05c
I	2119717	2120235	519	-	SPAC20H4.05c	SPAC20H4.05c
I	2127634	2127786	153	-	SPNCRNA.797	SPAC20H4.09-antisense-1
I	2132355	2132615	261	-	SPAC20H4.11c	rho5
I	2137151	2137360	210	-	SPAC23C11.04c	pnk1
I	2137938	2138338	401	-	SPAC23C11.04c	pnk1
I	2138789	2138960	172	-	SPAC23C11.04c	pnk1
I	2139406	2139552	147	-	SPAC23C11.04c	pnk1
I	2154151	2154367	217	-	SPNCRNA.800	SPNCRNA.800
I	2155123	2155409	287	-	SPAC23C11.13c	hpt1
I	2155975	2156394	420	-	SPAC23C11.13c	hpt1
I	2169193	2169512	320	-	SPAC13F5.01c	msh1
I	2173315	2173493	179	-	SPAC13F5.02c	taf7
I	2178282	2178761	480	-	SPAC13F5.04c	vta1
I	2178816	2179449	634	-	SPAC13F5.04c	vta1
I	2181650	2181998	349	-	SPAC13F5.06c	sec10
I	2183892	2184381	490	-	SPAC13F5.06c	sec10
I	2185213	2185514	302	-	SPAC13F5.07c	hpz2
I	2189774	2189978	205	-	SPAC1783.02c	vps66
I	2190115	2190318	204	-	SPAC1783.02c	vps66
I	2190437	2190764	328	-	SPAC1783.02c	vps66
I	2193089	2193363	275	-	SPAC1783.04c	hst4
I	2198386	2198539	154	-	SPNCRNA.803	hrp1-antisense-1
I	2199496	2199699	204	-	SPAC1783.06c	atg12
I	2199716	2199876	161	-	SPAC1783.06c	atg12
I	2204800	2204955	156	-	SPAC1327.01c	SPAC1327.01c
I	2218496	2218788	293	-	SPAC18G6.04c	shm2
I	2227027	2227262	236	-	SPAC18G6.05c	gcn1
I	2238836	2239118	283	-	SPAC18G6.11c	rrn3
I	2250168	2250443	276	-	SPAC13D6.03c	trm9
I	2250903	2251101	199	-	SPAC13D6.03c	trm9
I	2252696	2253049	354	-	SPAC13D6.04c	btb3
I	2255622	2255765	144	-	SPAC4G9.04c	pcf11
I	2258552	2258744	193	-	SPAC4G9.04c	pcf11
I	2258834	2258958	125	-	SPAC4G9.04c	pcf11
I	2262052	2262419	368	-	SPAC4G9.06c	chz1
I	2265308	2265575	268	-	SPNCRNA.808	SPNCRNA.808
I	2268100	2268224	125	-	SPAC4G9.08c	rpc2
I	2277162	2277277	116	-	SPAC4G9.13c	vps26
I	2277916	2278043	128	-	SPAC4G9.13c	vps26
I	2278931	2279163	233	-	SPAC4G9.13c	vps26
I	2284643	2284919	277	-	SPAC4G9.17c	mrp5
I	2289472	2290021	550	-	SPAC4G9.20c	ymc1
I	2293015	2293208	194	-	SPAC13G7.01c	erg7
I	2293680	2293881	202	-	SPAC13G7.01c	erg7
I	2294155	2294322	168	-	SPAC13G7.01c	erg7
I	2294823	2295014	192	-	SPAC13G7.01c	erg7
I	2310450	2310635	186	-	SPAC13G7.08c	crb3
I	2311497	2311766	270	-	SPAC13G7.08c	crb3
I	2315535	2315801	267	-	SPAC13G7.12c	eki1
I	2326020	2326415	396	-	SPAC6C3.03c	SPAC6C3.03c
I	2326560	2326767	208	-	SPAC6C3.03c	SPAC6C3.03c
I	2326849	2327013	165	-	SPAC6C3.03c	SPAC6C3.03c
I	2331772	2331992	221	-	SPAC6C3.06c	SPAC6C3.06c
I	2332182	2332679	498	-	SPAC6C3.06c	SPAC6C3.06c
I	2335020	2335202	183	-	SPAC6C3.06c	SPAC6C3.06c
I	2341875	2342015	141	-	SPAC17G8.01c	trl1
I	2346562	2346677	116	-	SPAC17G8.03c	dpb3
I	2348276	2348470	195	-	SPAC17G8.04c	arc5
I	2348542	2348779	238	-	SPAC17G8.04c	arc5
I	2348807	2349198	392	-	SPAC17G8.04c	arc5
I	2351377	2351579	203	-	SPAC17G8.06c	SPAC17G8.06c
I	2356082	2356494	413	-	SPAC17G8.08c	SPAC17G8.08c
I	2361864	2362044	181	-	SPAC17G8.11c	imt3
I	2364568	2364919	352	-	SPAC17G8.13c	mst2
I	2366055	2366445	391	-	SPAC17G8.13c	mst2
I	2367229	2367390	162	-	SPAC17G8.14c	pck1
I	2367423	2367612	190	-	SPAC17G8.14c	pck1
I	2367651	2367839	189	-	SPAC17G8.14c	pck1
I	2367881	2368070	190	-	SPAC17G8.14c	pck1
I	2368135	2368331	197	-	SPAC17G8.14c	pck1
I	2373516	2373857	342	-	SPAC22H10.03c	kap114
I	2373887	2374076	190	-	SPAC22H10.03c	kap114
I	2376149	2376354	206	-	SPAC22H10.03c	kap114
I	2379952	2380246	295	-	SPAC22H10.05c	SPAC22H10.05c
I	2381014	2381164	151	-	SPNCRNA.821	SPNCRNA.821
I	2396542	2396775	234	-	SPAC22H10.12c	gdi1
I	2397781	2397910	130	-	SPAC15F9.01c	SPAC15F9.01c
I	2400993	2401371	379	-	SPAC15F9.03c	nxt2
I	2401449	2401619	171	-	SPAC15F9.03c	nxt2
I	2402420	2402617	198	-	SPAC1B9.02c	sck1
I	2403436	2403634	199	-	SPAC1B9.02c	sck1
I	2404176	2404440	265	-	SPAC1B9.02c	sck1
I	2412911	2413060	150	-	SPAC6B12.02c	mus7
I	2413287	2413434	148	-	SPAC6B12.02c	mus7
I	2413984	2414186	203	-	SPAC6B12.02c	mus7
I	2413984	2414186	203	-	SPAC6B12.03c	bit2
I	2429797	2429955	159	-	SPAC6B12.10c	spp1
I	2430390	2430617	228	-	SPAC6B12.10c	spp1
I	2444870	2445027	158	-	SPAC32A11.04c	tif212
I	2448411	2448574	164	-	SPAC32A11.02c	SPAC32A11.02c
I	2451942	2452129	188	-	SPAC32A11.03c	phx1
I	2467928	2468253	326	-	SPAC19A8.09	yos1
I	2472675	2472909	235	-	SPAC19A8.16	prl65
I	2480024	2480197	174	-	SPAC19A8.04	erg5
I	2481572	2482051	480	-	SPAC19A8.04	erg5
I	2483979	2484165	187	-	SPAC19A8.03	ymr1
I	2484598	2484797	200	-	SPAC19A8.03	ymr1
I	2485465	2485706	242	-	SPAC19A8.02	SPAC19A8.02
I	2495073	2495267	195	-	SPAC23H3.02c	ini1
I	2496653	2496993	341	-	SPAC23H3.03c	npr2
I	2497450	2497571	122	-	SPAC23H3.03c	npr2
I	2505379	2505563	185	-	SPAC23H3.07c	mrp2
I	2506878	2507057	180	-	SPAC23H3.08c	bub3
I	2508714	2508850	137	-	SPAC23H3.09c	gly1
I	2516855	2517110	256	-	SPAC23H3.13c	gpa2
I	2517715	2518268	554	-	SPAC23H3.13c	gpa2
I	2524178	2524419	242	-	SPAC23H3.15c	SPAC23H3.15c
I	2528435	2528567	133	-	SPNCRNA.833	SPNCRNA.833
I	2532857	2533227	371	-	SPAC25H1.10c	atp19
I	2537050	2537183	134	-	SPAC25H1.08c	sqt1
I	2540589	2540763	175	-	SPAC4A8.02c	SPAC4A8.02c
I	2540589	2540763	175	-	SPAC4A8.03c	ptc4
I	2557774	2558012	239	-	SPAC4A8.07c	lcb4
I	2558050	2558257	208	-	SPAC4A8.07c	lcb4
I	2558824	2559012	189	-	SPAC4A8.08c	vrs2
I	2561009	2561328	320	-	SPAC4A8.08c	vrs2
I	2561489	2561687	199	-	SPAC4A8.08c	vrs2
I	2562263	2562417	155	-	SPSNRNA.06	snu6
I	2563815	2564014	200	-	SPAC4A8.09c	cwf21
I	2564583	2564830	248	-	SPNCRNA.839	SPAC4A8.10-antisense-1
I	2568183	2568298	116	-	SPAC4A8.11c	fas2
I	2574226	2574423	198	-	SPAC4A8.12c	sds22
I	2574662	2574898	237	-	SPAC4A8.13c	pts1
I	2578944	2579157	214	-	SPAC4A8.15c	cdc3
I	2579342	2579538	197	-	SPAC4A8.15c	cdc3
I	2589206	2589394	189	-	SPAC823.05c	tlg2
I	2594661	2595038	378	-	SPAC823.09c	SPAC823.09c
I	2595621	2595806	186	-	SPAC823.09c	SPAC823.09c
I	2596062	2596247	186	-	SPAC823.10c	hem25
I	2596665	2596877	213	-	SPAC823.10c	hem25
I	2607629	2607792	164	-	SPNCRNA.841	SPNCRNA.841
I	2609409	2609591	183	-	SPAC823.16c	atg1802
I	2610228	2610735	508	-	SPAC823.16c	atg1802
I	2621445	2621725	281	-	SPAC7D4.10	vma13
I	2621804	2622006	203	-	SPAC7D4.10	vma13
I	2622049	2622237	189	-	SPAC7D4.10	vma13
I	2628001	2628150	150	-	SPSNORNA.12	snoR02
I	2629745	2630138	394	-	SPAC7D4.05	SPAC7D4.05
I	2644760	2644894	135	-	SPNCRNA.843	hcs1-antisense-1
I	2672710	2673047	338	-	SPAC4F8.03	sdo1
I	2675328	2675606	279	-	SPAC4F8.01	did4
I	2692103	2692307	205	-	SPAC644.11c	pkp1
I	2693032	2693260	229	-	SPAC644.11c	pkp1
I	2693278	2693508	231	-	SPAC644.11c	pkp1
I	2696059	2696296	238	-	SPAC644.13c	SPAC644.13c
I	2699393	2699522	130	-	SPAC644.14c	rad51
I	2704950	2705148	199	-	SPAC644.18c	bet3
I	2705288	2705601	314	-	SPAC644.18c	bet3
I	2706483	2706672	190	-	SPAPB2B4.01c	gpi12
I	2706845	2707056	212	-	SPAPB2B4.01c	gpi12
I	2712258	2712381	124	-	SPNCRNA.846	cig2-antisense-1
I	2732416	2732616	201	-	SPAC6F6.02c	pof5
I	2733529	2733808	280	-	SPAC6F6.02c	pof5
I	2734855	2735405	551	-	SPAC6F6.03c	nog2
I	2734855	2735405	551	-	SPNCRNA.499	snR191
I	2746054	2746264	211	-	SPAC6F6.07c	rps13
I	2746639	2747699	1061	-	SPAC6F6.07c	rps13
I	2746639	2747699	1061	-	SPAC6F6.08c	cdc16
I	2750796	2750956	161	-	SPAC6F6.10c	arc2
I	2752078	2752456	379	-	SPAC6F6.11c	SPAC6F6.11c
I	2752501	2752835	335	-	SPAC6F6.11c	SPAC6F6.11c
I	2757189	2757376	188	-	SPAC6F6.13c	SPAC6F6.13c
I	2759222	2759544	323	-	SPAC6F6.19	SPAC6F6.19
I	2763570	2763889	320	-	SPAC6F6.16c	tpz1
I	2764753	2764943	191	-	SPAC6F6.16c	tpz1
I	2765034	2765388	355	-	SPAC6F6.16c	tpz1
I	2765637	2765859	223	-	SPAC6F6.16c	tpz1
I	2770822	2771007	186	-	SPAC1805.01c	ppk6
I	2772950	2773157	208	-	SPAC1805.01c	ppk6
I	2774672	2774887	216	-	SPAC1805.02c	etf2
I	2776009	2776207	199	-	SPAC1805.03c	trm13
I	2785456	2785579	124	-	SPAC1805.07c	dad2
I	2785614	2786070	457	-	SPAC1805.07c	dad2
I	2793178	2793427	250	-	SPAC1805.11c	rps2602
I	2798048	2798237	190	-	SPAC1805.15c	pub2
I	2799692	2800120	429	-	SPAC1805.15c	pub2
I	2808286	2808426	141	-	SPAC1B2.02c	ugo1
I	2810151	2810289	139	-	SPAC1B2.03c	SPAC1B2.03c
I	2812294	2812466	173	-	SPAC1B2.03c	SPAC1B2.03c
I	2826497	2826615	119	-	SPAC3F10.05c	mug113
I	2828281	2828703	423	-	SPAC3F10.06c	rit1
I	2828281	2828703	423	-	SPAC3F10.07c	erf4
I	2835832	2835982	151	-	SPAC3F10.10c	map3
I	2837104	2837393	290	-	SPAC3F10.11c	abc2
I	2851483	2851733	251	-	SPAC3F10.16c	SPAC3F10.16c
I	2853725	2853923	199	-	SPAC3F10.18c	rpl4102
I	2855016	2855243	228	-	SPAC8F11.02c	dph3
I	2855383	2855577	195	-	SPAC8F11.02c	dph3
I	2863806	2863947	142	-	SPAC8F11.07c	cdc24
I	2864192	2864382	191	-	SPAC8F11.07c	cdc24
I	2864414	2864561	148	-	SPAC8F11.07c	cdc24
I	2865078	2865283	206	-	SPAC8F11.07c	cdc24
I	2865335	2865763	429	-	SPAC8F11.07c	cdc24
I	2866161	2866361	201	-	SPAC8F11.08c	SPAC8F11.08c
I	2867349	2867797	449	-	SPAC8F11.08c	SPAC8F11.08c
I	2869103	2869338	236	-	SPAC8F11.09c	nnt1
I	2871418	2871647	230	-	SPAC8F11.10c	pvg1
I	2881876	2882064	189	-	SPACUNK4.15	SPACUNK4.15
I	2883420	2883607	188	-	SPACUNK4.14	mdb1
I	2884733	2885059	327	-	SPACUNK4.14	mdb1
I	2891185	2891384	200	-	SPACUNK4.10	SPACUNK4.10
I	2892102	2892506	405	-	SPACUNK4.10	SPACUNK4.10
I	2893661	2893847	187	-	SPACUNK4.09	SPACUNK4.09
I	2912594	2912768	175	-	SPAC513.03	mfm2
I	2912946	2913135	190	-	SPAC513.03	mfm2
I	2919687	2919996	310	-	SPAC513.06c	dhd1
I	2928312	2928512	201	-	SPAC2E1P3.03c	Tf2-3
I	2929653	2929862	210	-	SPAC2E1P3.03c	Tf2-3
I	2940232	2940434	203	-	SPNCRNA.863	SPNCRNA.863
I	2957885	2958016	132	-	SPAPB24D3.07c	SPAPB24D3.07c
I	2961297	2961450	154	-	SPAPB24D3.08c	SPAPB24D3.08c
I	2994835	2994959	125	-	SPAC31G5.05c	SPAC31G5.05c
I	2995614	2995806	193	-	SPAC31G5.05c	SPAC31G5.05c
I	2995922	2996175	254	-	SPAC31G5.05c	SPAC31G5.05c
I	3008722	3009349	628	-	SPAC31G5.12c	maf1
I	3015345	3015464	120	-	SPAC31G5.16c	dpm1
I	3016705	3016853	149	-	SPAC31G5.16c	dpm1
I	3017999	3018271	273	-	SPAC31G5.16c	dpm1
I	3019936	3020292	357	-	SPAC31G5.17c	rps1001
I	3028448	3028735	288	-	SPAC1786.01c	ptl2
I	3029425	3029604	180	-	SPAC1786.01c	ptl2
I	3029831	3030046	216	-	SPAC1786.01c	ptl2
I	3030116	3030340	225	-	SPAC1786.01c	ptl2
I	3039922	3040162	241	-	SPAC24C9.02c	cyt2
I	3040653	3040857	205	-	SPNCRNA.878	mvd1-antisense-1
I	3042744	3042983	240	-	SPAC24C9.16c	cox8
I	3048209	3048358	150	-	SPAC24C9.06c	aco1
I	3050671	3051444	774	-	SPAC24C9.06c	aco1
I	3055816	3055965	150	-	SPAC24C9.07c	bgs2
I	3059231	3059453	223	-	SPAC24C9.07c	bgs2
I	3060739	3060867	129	-	SPNCRNA.881	SPNCRNA.881
I	3065412	3065538	127	-	SPAC24C9.10c	mrp4
I	3069336	3069589	254	-	SPAC24C9.12c	shm1
I	3071676	3071878	203	-	SPAC24C9.13c	mrp10
I	3074646	3074840	195	-	SPAC24C9.15c	spn5
I	3082237	3082394	158	-	SPAC16A10.03c	SPAC16A10.03c
I	3083518	3083705	188	-	SPAC16A10.03c	SPAC16A10.03c
I	3083777	3083974	198	-	SPAC16A10.03c	SPAC16A10.03c
I	3084010	3084192	183	-	SPAC16A10.03c	SPAC16A10.03c
I	3084692	3084882	191	-	SPNCRNA.214	ter1
I	3085383	3085501	119	-	SPNCRNA.214	ter1
I	3089975	3090618	644	-	SPAC16A10.06c	nse2
I	3091397	3091545	149	-	SPAC16A10.07c	taz1
I	3094099	3094303	205	-	SPAC16A10.08c	mug74
I	3097481	3097619	139	-	SPAC589.02c	med13
I	3098507	3098672	166	-	SPAC589.02c	med13
I	3099347	3099537	191	-	SPAC589.03c	SPAC589.03c
I	3102075	3102350	276	-	SPAC589.05c	SPAC589.05c
I	3102361	3102548	188	-	SPAC589.05c	SPAC589.05c
I	3103491	3103769	279	-	SPAC589.06c	snd302
I	3104026	3104501	476	-	SPAC589.07c	atg1801
I	3105079	3105293	215	-	SPAC589.07c	atg1801
I	3105309	3105687	379	-	SPAC589.07c	atg1801
I	3113927	3114435	509	-	SPAC688.02c	mis14
I	3114910	3115177	268	-	SPAC688.03c	SPAC688.03c
I	3118799	3118998	200	-	SPAC688.06c	slx4
I	3144969	3145093	125	-	SPNCRNA.891	bet5-antisense-1
I	3155495	3155637	143	-	SPAC3G9.12	peg1
I	3156976	3157198	223	-	SPAC3G9.12	peg1
I	3162369	3162742	374	-	SPAC3G9.17	new8
I	3172626	3173125	500	-	SPAC3G9.06	frs2
I	3175655	3176063	409	-	SPAC3G9.05	spa2
I	3176924	3177117	194	-	SPAC3G9.04	ssu72
I	3179635	3179893	259	-	SPAC3G9.03	rpl2301
I	3180001	3180164	164	-	SPAC3G9.03	rpl2301
I	3187648	3187885	238	-	SPAC1486.02c	dsc2
I	3219911	3220030	120	-	SPAC6G10.03c	cld1
I	3221546	3222303	758	-	SPAC6G10.04c	pre5
I	3222708	3222913	206	-	SPAC6G10.05c	trs120
I	3223741	3223878	138	-	SPAC6G10.05c	trs120
I	3225963	3226176	214	-	SPAC6G10.05c	trs120
I	3241396	3242226	831	-	SPAC6G9.01c	SPAC6G9.01c
I	3246838	3247029	192	-	SPAC6G9.03c	mug183
I	3247506	3247700	195	-	SPAC6G9.03c	mug183
I	3258674	3259255	582	-	SPAC6G9.07c	arc4
I	3272193	3272489	297	-	SPAC6G9.13c	bqt1
I	3279298	3279736	439	-	SPAC6G9.16c	xrc4
I	3279755	3279935	181	-	SPAC6G9.16c	xrc4
I	3281818	3281973	156	-	SPAPB1E7.01c	SPAPB1E7.01c
I	3285231	3285428	198	-	SPAPB1E7.02c	mcl1
I	3285437	3285626	190	-	SPAPB1E7.02c	mcl1
[truncated: 3,612 more rows]
