# Supplementary material for: Conserved protein Pir2ARS2 mediates gene repression through cryptic introns in lncRNAs
Source: Nat Commun. 2020 May 15;11:2412. doi: 10.1038/s41467-020-16280-y (PMC7229227; doi:10.1038/s41467-020-16280-y)
Supplement: Supplementary file 6 — Supplementary Data 2 [file 41467_2020_16280_MOESM6_ESM.xlsx]

## Sheet: smRNA
Table. S2: List of loci showing small RNA clusters in different genetic backgrounds
Genomic Regions	Location			Genomic Features
					Small RNAs
	Chr	Start	End		rrp6∆	rrp6∆	rrp6∆
						pir2-1	cwf10-1
Sub-telomeric	1	1	9289	tlh1	+	+/-	+/-
				SPAC212.09c
	1	17000	19000	SPAC212.06c	+	+/-	+/-
	1	21377	22666	SPAC212.04c meiosis↑	+	–	–
	1	28579	32648	SPAC212.01c meiosis↑	+	–	–
				SPAC977.01 memb
	1	59551	60745	SPAC977.14c memb	+	–	+
	1	5564170	5570038	SPAC750.04c memb	+	–	–
				SPAC750.05c meiosis↑, memb
				SPAC750.06c meiosis↑, memb
				(Repeat region 5204,
				Repeat region 5205,
				Repeat region 5206,
				Repeat region 5207)
	1	5572541	5574430	(Repeat region 5207,	+	+	+
				Repeat region 5212)
	2	5244	9353	SPBC1348.01 meiosis↑, memb	+	–	–
				SPBC1348.02 meiosis↑, memb
				(Repeat region 1a,
				Repeat region 8b)
	2	4463576	4466315	SPBPB2B2.03c memb	+	–	–
				SPBPB2B2.04 meiosis↑
	2	4501916	4507716	SPBPB2B2.17c memb	+	–	–
				SPBPB2B2.18
				SPBPB2B2.19c meiosis↑, memb
				SPBCPT2R1.01 meiosis↑, memb
				(Repeat region 4340,
				Repeat region 4352)
	2	4512962	4514857	SPBCPT2R1.04c meiosis↑, memb	+	–	–
				(Repeat region 4358)
	2	4515585	4515702	(intergenic region)	+	–	–
	2	4517451	4519112	SPBCPT2R1.09c	+	+	+
	2	4523251	4532665	SPBCPT2R1.07c	+	+/-	+/-
				SPBCPT2R1.10
				tlh2
HOOD-1	1	1465847	1469848	tf2-1	+	–	–
HOOD-2	1	1564163	1568414	tf2-2	+	–	–
HOOD-3	1	2544835	2561773	isp6 meiosis↑	+	–	–
				myp2 meiosis↑
				SPAC4A8.06c
				SPAC4A8.07c
				vrs2
HOOD-4	1	2927156	2941954	tf2-3	+	–	–
				tf2-ORF(truncated)
HOOD-5	1	2977013	2988899	mfc1 memb	+	–	–
				SPAPB1A11.02
				SPAPB1A11.03
				mca1 meiosis↑
HOOD-6	1	2994807	3009469	lys12	+	–	–
				SPAC31G5.05c
				rgg8
				dni1 meiosis↑, memb
				ups1
				spk1 meiosis↑
				eta2 meiosis↑
				pac2 meiosis↑
				maf1
HOOD-7	1	3361499	3365727	tf2-4	+	–	–
HOOD-8	1	3736902	3743575	SPAP7G5.03 meiosis↑, memb	+	–	–
				lys1
HOOD-9	1	3791825	3796114	rad50	+	–	–
HOOD-10	1	3996353	4000615	tf2-5	+	–	–
HOOD-11	1	4022326	4026545	tf2-6	+	–	–
HOOD-12	1	5069824	5083205	SPAC1006.02 meiosis↑	+	–	+
				SPAC1006.03c meiosis↑
				mcp3 meiosis↑
				och1 meiosis↑
				rgf2 meiosis↑
HOOD-13	1	5191103	5195325	tf2-7	+	–	–
HOOD-14	1	5195656	5199909	tf2-8	+	–	–
HOOD-15	1	5234000	5250176	SPAC14C4.04 meiosis↑	+	–	–
				man1 meiosis↑, memb
				SPAC14C4.06c
				SPAC14C4.07 memb
				mug5 meiosis↑
				agn1 meiosis↑
				SPAC14C4.10c meiosis↑, memb
				SPAC14C4.11 memb
HOOD-16	2	91600	101684	SPBPB10D8.04c memb	+	+/-	+/-
				SPBPB10D8.05c memb
				SPBPB10D8.06c memb
				SPBPB10D8.07c memb
HOOD-17	2	347505	354250	SPBC1271.09 meiosis↑, memb	+	–	–
				SPBC1271.10c memb
				(Intergenic region)
HOOD-18	2	898107	902233	mcp5 meiosis↑	+	–	–
HOOD-19	2	1812684	1816937	tf2-9	+	–	–
HOOD-20	2	1965175	1969519	tf2-10 pseudo	+	–	–
HOOD-21	2	2126590	2128479	SPBC23G7.14 meiosis↑	+	–	–
				rpp202
HOOD-22	2	4414469	4418768	tf2-11	+	–	–
HOOD-23	2	4442538	4449562	SPBC8E4.02c meiosis↑	+	–	–
				SPBC8E4.01c memb
				pho1 meiosis↑
HOOD-24	3	173841	176400	SPCC1235.01 (internal repeats)	+	–	–
HOOD-25	3	254411	256353	tf2-ORF(truncated)	+	–	–
HOOD-26	3	778123	782331	tf2-12	+	–	–
HOOD-27	3	1047657	1056145	SPCC1259.08 meiosis↑	+	–	–
				SPCC1259.09c
				pgp1
				gyp2
HOOD-28	3	1168500	1176000	nte1	+	–	–
				SPCC4B3.03c meiosis↑, memb
				SPNCRNA.120
HOOD-29	3	1179500	1182650	rhp26	+	–	–
HOOD-30	3	1196050	1196500	tf2-ORF(truncated)	+	–	–
HOOD-31	3	1763512	1775613	SPCC1450.16c memb	+	–	–
				ste6 meiosis↑
				SPCC1442.02 meiosis↑
				SPCC1442.03
				SPCC1442.04c meiosis↑
HOOD-32	3	2320230	2324503	tf2-13-pseudo	+	–	–
Genomic Regions	Location			Genomic Features
					Small RNAs
	Chr	Start	End		rrp6∆	rrp6∆ pir2-1	rrp6∆
							cwf10-1
Small RNA Clusters that do not show H3K9me	1	1511797	1512189	rps2202	+	–	–
	1	3530346	3532132	SPAC16E8.16	+	–	–
	1	5090060	5094840	win1	+	–	+
	1	5274775	5281509	SPAC2H10.01 meiosis↑	+	–	–
				SPAC2H10.02c meiosis↑
				swr1
				SPAC11E3.02c meiosis↑
	2	1307691	1308583	Intergenic region	+	–	–
				(near to
				SPSNORNA.21)
	2	1923486	1925465	erg6	+	–	–
+/–	– major reduction
pir2-1	– partial loss of function allele
cwf10-1	– partial loss of function allele
meiosis↑ – genes upregulated during mating or meiosis
memb	– genes encoding transmembrane domain proteins
underlined – genes that overlap with annotated non-coding RNA
Tf2	– considering high similarity among tf2 ORFs, it was not possible to define the exact origin of the signal
