# Supplementary material for: Conserved protein Pir2ARS2 mediates gene repression through cryptic introns in lncRNAs
Source: Nat Commun. 2020 May 15;11:2412. doi: 10.1038/s41467-020-16280-y (PMC7229227; doi:10.1038/s41467-020-16280-y)
Supplement: Supplementary file 7 — Supplementary Data 3 [file 41467_2020_16280_MOESM7_ESM.xlsx]

## Sheet: ARS2 specific and enriched
Gene	Protein Description	# Unique Peptides - ARS2	# Peptides - ARS2	# PSMs - ARS2	# Unique Peptides - Control	# Peptides - Control	# PSMs - Control
SRRT	Serrate RNA effector molecule homolog	47	47	149
HNRNPM	Heterogeneous nuclear ribonucleoprotein M	29	29	101	10	10	15
SRRM2	Serine/arginine repetitive matrix protein 2	37	37	92
NONO	Non-POU domain-containing octamer-binding protein	21	22	86	11	12	20
DDX5	Probable ATP-dependent RNA helicase DDX5	22	27	67	7	8	9
SRSF1	Serine/arginine-rich splicing factor 1	15	15	60	2	2	3
DDX17	Probable ATP-dependent RNA helicase DDX17	24	29	59	2	3	3
FUBP1	Far upstream element-binding protein 1	21	23	54	5	5	7
HNRNPA3	Heterogeneous nuclear ribonucleoprotein A3	17	18	53	7	7	12
HNRNPH1	Heterogeneous nuclear ribonucleoprotein H	6	11	50	2	5	9
HNRNPL	Heterogeneous nuclear ribonucleoprotein L	16	16	44	3	3	5
HNRNPR	Heterogeneous nuclear ribonucleoprotein R	15	20	41	4	4	5
PRPF8	Pre-mRNA-processing-splicing factor 8	29	29	41
THRAP3	Thyroid hormone receptor-associated protein 3	20	21	40	5	5	5
RBM14	RNA-binding protein 14	18	18	39	8	8	9
HNRNPF	Heterogeneous nuclear ribonucleoprotein F	11	13	39	5	6	8
SNRNP200	U5 small nuclear ribonucleoprotein 200 kDa helicase	27	27	39
RBMXL1	RNA binding motif protein, X-linked-like-1	2	14	36
ZC3H18	Zinc finger CCCH domain-containing protein 18	20	20	36
NCL	Nucleolin	19	19	34	3	3	3
BCLAF1	Bcl-2-associated transcription factor 1	19	20	32	1	1	1
SF3B1	Splicing factor 3B subunit 1	18	18	32
XRCC6	X-ray repair cross-complementing protein 6	16	16	31	1	1	1
HNRNPH2	Heterogeneous nuclear ribonucleoprotein H2	8	12	30	1	4	7
HSPA8	Heat shock cognate 71 kDa protein	13	16	29	3	3	3
MATR3	Matrin-3	15	15	29	1	1	2
MKI67	Proliferation marker protein Ki-67	25	25	29
ILF3	Interleukin enhancer-binding factor 3	14	14	27	2	2	2
SRSF2	Serine/arginine-rich splicing factor 2	2	4	27	1	1	1
HNRNPC	Heterogeneous nuclear ribonucleoproteins C1/C2	12	12	27
SF3B2	Splicing factor 3B subunit 2	16	16	27
SNRNP70	U1 small nuclear ribonucleoprotein 70 kDa	11	11	25	1	1	1
FXR1	Fragile X mental retardation syndrome-related protein 1	12	14	25
TAF15	TATA-binding protein-associated factor 2N	6	8	25
XRCC5	X-ray repair cross-complementing protein 5	12	12	25
HNRNPUL1	Heterogeneous nuclear ribonucleoprotein U-like protein 1	11	11	24	3	3	3
EFTUD2	116 kDa U5 small nuclear ribonucleoprotein component	17	18	24
KHSRP	Far upstream element-binding protein 2	15	15	23	2	2	2
EIF4A3	Eukaryotic initiation factor 4A-III	11	12	23
PRKDC	DNA-dependent protein kinase catalytic subunit	17	17	21
HSP90AB1	Heat shock protein HSP 90-beta	8	13	20	3	3	4
HNRNPD	Heterogeneous nuclear ribonucleoprotein D0	8	9	20	2	2	2
NUMA1	Nuclear mitotic apparatus protein 1	17	17	20	1	1	1
DHX15	Pre-mRNA-splicing factor ATP-dependent RNA helicase DHX15	12	13	20
PARP1	Poly [ADP-ribose] polymerase 1	18	18	20
PTBP1	Polypyrimidine tract-binding protein 1	11	11	20
RALY	RNA-binding protein Raly	9	9	19	1	1	1
LUC7L2	Putative RNA-binding protein Luc7-like 2	7	10	19
PSPC1	Paraspeckle component 1	11	11	19
HNRNPA0	Heterogeneous nuclear ribonucleoprotein A0	8	9	17	2	2	3
PCBP1	Poly(rC)-binding protein 1	4	6	17	2	3	3
TRA2B	Transformer-2 protein homolog beta	8	9	17	1	1	1
RBM39	RNA-binding protein 39	7	7	17
SNW1	SNW domain-containing protein 1	10	10	17
CPSF7	Cleavage and polyadenylation specificity factor subunit 7	6	6	16	1	1	1
HNRNPDL	Heterogeneous nuclear ribonucleoprotein D-like	6	7	16
SON	Protein SON	8	8	15	2	2	2
SRSF6	Serine/arginine-rich splicing factor 6	4	6	15	2	2	2
DDX46	Probable ATP-dependent RNA helicase DDX46	11	11	15
NCBP1	Nuclear cap-binding protein subunit 1	5	5	15
SRSF7	Serine/arginine-rich splicing factor 7	4	5	14	1	1	2
BUB3	Mitotic checkpoint protein BUB3	7	7	14
HNRNPAB	Heterogeneous nuclear ribonucleoprotein A/B	7	7	13	2	2	2
CDC5L	Cell division cycle 5-like protein	11	11	13
RBM15	Putative RNA-binding protein 15	10	10	13
SART1	U4/U6.U5 tri-snRNP-associated protein 1	10	10	13
SRSF3	Serine/arginine-rich splicing factor 3	4	5	13
XRN2	5'-3' exoribonuclease 2	9	9	13
ENO1	Alpha-enolase	7	7	12	2	2	2
PCBP2	Poly(rC)-binding protein 2	2	4	12	1	2	2
RBM25	RNA-binding protein 25	8	8	12
SNRPA	U1 small nuclear ribonucleoprotein A	4	6	12
SUB1	Activated RNA polymerase II transcriptional coactivator p15	8	8	12
SYNCRIP	Heterogeneous nuclear ribonucleoprotein Q	4	9	12
TRIM28	Transcription intermediary factor 1-beta	9	9	12
ZC3H14	Zinc finger CCCH domain-containing protein 14	9	9	12
CPSF6	Cleavage and polyadenylation specificity factor subunit 6	8	8	11
DDX39B	Spliceosome RNA helicase DDX39B	8	8	11
DDX3X	ATP-dependent RNA helicase DDX3X	4	5	11
LUC7L	Putative RNA-binding protein Luc7-like 1	3	6	11
PNN	Pinin	9	9	11
RNPS1	RNA-binding protein with serine-rich domain 1	5	5	11
SF3B3	Splicing factor 3B subunit 3	8	8	11
SRSF5	Serine/arginine-rich splicing factor 5	3	4	11
ELAVL1	ELAV-like protein 1	7	7	10	2	2	2
PRDX1	Peroxiredoxin-1	7	7	10	1	2	2
NPM1	Nucleophosmin	7	7	10	1	1	1
CCAR2	Cell cycle and apoptosis regulator protein 2	7	7	10
DDX23	Probable ATP-dependent RNA helicase DDX23	9	9	10
HMGB1	High mobility group protein B1	7	7	10
ILF2	Interleukin enhancer-binding factor 2	4	4	10
SF3A1	Splicing factor 3A subunit 1	8	8	10
SLTM	SAFB-like transcription modulator	7	7	10
HSP90AA1	Heat shock protein HSP 90-alpha	2	7	9
MFAP1	Microfibrillar-associated protein 1	6	6	9
PRPF19	Pre-mRNA-processing factor 19	6	6	9
PRPF40A	Pre-mRNA-processing factor 40 homolog A	6	6	9
SRSF4	Serine/arginine-rich splicing factor 4	3	5	9
WBP11	WW domain-binding protein 11	7	7	9
ZNF326	DBIRD complex subunit ZNF326	6	6	9
WTAP	Pre-mRNA-splicing regulator WTAP	6	6	8	2	2	2
FLNA	Filamin-A	6	6	8	1	1	1
PRMT1	Protein arginine N-methyltransferase 1	5	5	8	1	1	1
ACIN1	Apoptotic chromatin condensation inducer in the nucleus	3	3	8
CSE1L	Exportin-2	5	5	8
FXR2	Fragile X mental retardation syndrome-related protein 2	1	3	8
HSPA1B	Heat shock 70 kDa protein 1B	3	5	8
KIF4A	Chromosome-associated kinesin KIF4A	8	8	8
RBM10	RNA-binding protein 10	6	6	8
RBM12	RNA-binding protein 12	5	5	8
SKIV2L2	Superkiller viralicidic activity 2-like 2	6	6	8
SRSF10	Serine/arginine-rich splicing factor 10	6	6	8
U2SURP	U2 snRNP-associated SURP motif-containing protein	6	6	8
ZNF638	Zinc finger protein 638	8	8	8
ZYX	Zyxin	4	4	8
FUBP3	Far upstream element-binding protein 3	4	6	7	1	1	1
DDX21	Nucleolar RNA helicase 2	5	6	7
H2AFZ; H2AFV	Histone H2A.Z; Histone H2A.V	1	3	7
IK	Protein Red	6	6	7
PGAM5	Serine/threonine-protein phosphatase PGAM5, mitochondrial	6	6	7
PRPF3	U4/U6 small nuclear ribonucleoprotein Prp3	4	4	7
PRPF6	Pre-mRNA-processing factor 6	7	7	7
RBBP6	E3 ubiquitin-protein ligase RBBP6	5	5	7
RBM27	RNA-binding protein 27	4	6	7
SF1	Splicing factor 1	5	5	7
SRRM1	Serine/arginine repetitive matrix protein 1	5	5	7
TARDBP	TAR DNA-binding protein 43	3	3	7
TRA2A	Transformer-2 protein homolog alpha	4	5	7
YWHAZ	14-3-3 protein zeta/delta	4	5	7
NUDT21	Cleavage and polyadenylation specificity factor subunit 5	5	5	6	1	1	1
SRSF8	Serine/arginine-rich splicing factor 8	1	3	6	1	1	1
TUBB	Tubulin beta chain	3	3	6	1	1	1
EIF4A1	Eukaryotic initiation factor 4A-I	3	4	6
LUC7L3	Luc7-like protein 3	4	4	6
MAGOH	Protein mago nashi homolog	5	5	6
NCBP2	Nuclear cap-binding protein subunit 2	3	3	6
PQBP1	Polyglutamine-binding protein 1	4	4	6
RBM4	RNA-binding protein 4	3	5	6
RBM7	RNA-binding protein 7	4	4	6
RECQL	ATP-dependent DNA helicase Q1	4	4	6
SMC1A	Structural maintenance of chromosomes protein 1A	5	5	6
SNRPD1	Small nuclear ribonucleoprotein Sm D1	2	2	6
SNRPD2	Small nuclear ribonucleoprotein Sm D2	4	4	6
SRSF11	Serine/arginine-rich splicing factor 11	4	4	6
SRSF9	Serine/arginine-rich splicing factor 9	4	4	6
YLPM1	YLP motif-containing protein 1	5	5	6
YWHAB	14-3-3 protein beta/alpha	2	4	6
ZFR	Zinc finger RNA-binding protein	5	5	6
HSPA5	78 kDa glucose-regulated protein	2	4	5	1	1	1
SNRPD3	Small nuclear ribonucleoprotein Sm D3	2	2	5	1	1	1
ANXA1	Annexin A1	5	5	5
CALD1	Caldesmon	5	5	5
CBX3	Chromobox protein homolog 3	3	3	5
CRNKL1	Crooked neck-like protein 1	4	4	5
DAZAP1	DAZ-associated protein 1	1	1	5
EEF2	Elongation factor 2	2	3	5
FEN1	Flap endonuclease 1	5	5	5
FMR1	Synaptic functional regulator FMR1	2	3	5
HNRNPUL2	Heterogeneous nuclear ribonucleoprotein U-like protein 2	5	5	5
MCM7	DNA replication licensing factor MCM7	4	4	5
POLDIP3	Polymerase delta-interacting protein 3	4	4	5
RBM22	Pre-mRNA-splicing factor RBM22	4	4	5
RTCB	tRNA-splicing ligase RtcB homolog	4	4	5
SAFB	Scaffold attachment factor B1	3	5	5
SMU1	WD40 repeat-containing protein SMU1	4	4	5
SNRPA1	U2 small nuclear ribonucleoprotein A'	5	5	5
TCERG1	Transcription elongation regulator 1	4	4	5
TIA1	Nucleolysin TIA-1 isoform p40	1	4	5
TIAL1	Nucleolysin TIAR	1	4	5
TOP1	DNA topoisomerase 1	4	4	5
TOP2A	DNA topoisomerase 2-alpha	5	5	5
WDR33	pre-mRNA 3' end processing protein WDR33	3	3	5
ZC3H4	Zinc finger CCCH domain-containing protein 4	4	4	5
ZCCHC8	Zinc finger CCHC domain-containing protein 8	4	4	5
ERH	Enhancer of rudimentary homolog	3	3	4	1	1	1
RPS6	40S ribosomal protein S6	3	3	4	1	1	1
U2AF1	Splicing factor U2AF 35 kDa subunit	2	2	4	1	1	1
CELF1	CUGBP Elav-like family member 1	3	3	4
CFL1	Cofilin-1	2	2	4
CHERP	Calcium homeostasis endoplasmic reticulum protein	2	2	4
CPSF3	Cleavage and polyadenylation specificity factor subunit 3	4	4	4
CTTN	Src substrate cortactin	3	3	4
DDX50	ATP-dependent RNA helicase DDX50	3	4	4
DNAJA1	DnaJ homolog subfamily A member 1	2	2	4
DNAJC9	DnaJ homolog subfamily C member 9	3	3	4
FAM98B	Protein FAM98B	3	3	4
FIP1L1	Pre-mRNA 3'-end-processing factor FIP1	4	4	4
HIST1H1A	Histone H1.1	1	3	4
HMGB2	High mobility group protein B2	3	3	4
LASP1	LIM and SH3 domain protein 1	4	4	4
MCM2	DNA replication licensing factor MCM2	4	4	4
NELFE	Negative elongation factor E	4	4	4
OGT	UDP-N-acetylglucosamine--peptide N-acetylglucosaminyltransferase 110 kDa subunit	4	4	4
PRPF38A	Pre-mRNA-splicing factor 38A	2	2	4
PRPF4B	Serine/threonine-protein kinase PRP4 homolog	3	3	4
RBM26	RNA-binding protein 26	1	3	4
RBM8A	RNA-binding protein 8A	2	2	4
RNF20	E3 ubiquitin-protein ligase BRE1A	3	3	4
RNMT	mRNA cap guanine-N7 methyltransferase	3	3	4
ZFC3H1	Zinc finger C3H1 domain-containing protein	3	3	4
AHCY	Adenosylhomocysteinase	3	3	3
API5	Apoptosis inhibitor 5	2	2	3
AQR	Intron-binding protein aquarius	2	2	3
CALM1	Calmodulin	2	2	3
CDK11B; CDK11A	Cyclin-dependent kinase 11B; Cyclin-dependent kinase 11A	3	3	3
CDK12	Cyclin-dependent kinase 12	2	2	3
CPNE3	Copine-3	2	2	3
CSTF1	Cleavage stimulation factor subunit 1	3	3	3
DDX42	ATP-dependent RNA helicase DDX42	3	3	3
DHX38	Pre-mRNA-splicing factor ATP-dependent RNA helicase PRP16	3	3	3
DNAJC8	DnaJ homolog subfamily C member 8	2	2	3
EXOSC6	Exosome complex component MTR3	2	2	3
HDAC2	Histone deacetylase 2	3	3	3
HMGA1	High mobility group protein HMG-I/HMG-Y	1	1	3
MCM5	DNA replication licensing factor MCM5	2	2	3
MSH6	DNA mismatch repair protein Msh6	3	3	3
MTA2	Metastasis-associated protein MTA2	3	3	3
MYLK; MAPK13; MYLK3; MYLK4; MYLK2; MAPK11; MAPK9; MAPK12; MAPK10; MAPK14; MAPK8	Myosin light chain kinase, smooth muscle; Mitogen-activated protein kinase 13; Myosin light chain kinase 3; Myosin light chain kinase family member 4; Myosin light chain kinase 2, skeletal/cardiac muscle; Mitogen-activated protein kinase 11; Mitogen-activated protein kinase 9; Mitogen-activated protein kinase 12; Mitogen-activated protein kinase 10; Mitogen-activated protein kinase 14; Mitogen-ac…	1	1	3
NCOA5	Nuclear receptor coactivator 5	3	3	3
NXF1	Nuclear RNA export factor 1	2	2	3
PDS5A	Sister chromatid cohesion protein PDS5 homolog A	3	3	3
PPP1CB	Serine/threonine-protein phosphatase PP1-beta catalytic subunit	2	2	3
PRPF31	U4/U6 small nuclear ribonucleoprotein Prp31	2	2	3
PRPF38B	Pre-mRNA-splicing factor 38B	2	2	3
RBM4B	RNA-binding protein 4B	1	3	3
RCC2	Protein RCC2	3	3	3
RPL11	60S ribosomal protein L11	1	1	3
RPL19	60S ribosomal protein L19	2	2	3
RPS20	40S ribosomal protein S20	2	2	3
SAFB2	Scaffold attachment factor B2	1	3	3
SARNP	SAP domain-containing ribonucleoprotein	3	3	3
SF3A2	Splicing factor 3A subunit 2	2	2	3
SNRPB2	U2 small nuclear ribonucleoprotein B''	1	3	3
SSRP1	FACT complex subunit SSRP1	3	3	3
TCEA1	Transcription elongation factor A protein 1	3	3	3
WDR70	WD repeat-containing protein 70	3	3	3
ZC3H11A	Zinc finger CCCH domain-containing protein 11A	3	3	3
ZC3H13	Zinc finger CCCH domain-containing protein 13	3	3	3
ACTN1	Alpha-actinin-1	2	2	2
ADAR	Double-stranded RNA-specific adenosine deaminase	2	2	2
ADNP	Activity-dependent neuroprotector homeobox protein	2	2	2
AKAP8	A-kinase anchor protein 8	2	2	2
ANP32E	Acidic leucine-rich nuclear phosphoprotein 32 family member E	2	2	2
ARGLU1	Arginine and glutamate-rich protein 1	2	2	2
CACYBP	Calcyclin-binding protein	1	1	2
CCM2	Cerebral cavernous malformations 2 protein	2	2	2
CCNT1	Cyclin-T1	2	2	2
CHD4	Chromodomain-helicase-DNA-binding protein 4	2	2	2
CLK1; CLK4	Dual specificity protein kinase CLK1; Dual specificity protein kinase CLK4	1	1	2
CMTR1	Cap-specific mRNA (nucleoside-2'-O-)-methyltransferase 1	2	2	2
CPSF1	Cleavage and polyadenylation specificity factor subunit 1	2	2	2
CSNK2A1; CSNK2A3	Casein kinase II subunit alpha; Casein kinase II subunit alpha 3	2	2	2
CTNNBL1	Beta-catenin-like protein 1	2	2	2
CWC22	Pre-mRNA-splicing factor CWC22 homolog	2	2	2
DDX1	ATP-dependent RNA helicase DDX1	1	1	2
DHX8	ATP-dependent RNA helicase DHX8	1	2	2
DKC1	H/ACA ribonucleoprotein complex subunit 4	2	2	2
DYNC1I2	Cytoplasmic dynein 1 intermediate chain 2	2	2	2
EIF2S1	Eukaryotic translation initiation factor 2 subunit 1	2	2	2
EIF4B	Eukaryotic translation initiation factor 4B	1	1	2
EIF5A	Eukaryotic translation initiation factor 5A-1	2	2	2
ESD	S-formylglutathione hydrolase	1	1	2
FAM50A	Protein FAM50A	2	2	2
G3BP2	Ras GTPase-activating protein-binding protein 2	2	2	2
HDGF	Hepatoma-derived growth factor	2	2	2
KHDRBS3	KH domain-containing, RNA-binding, signal transduction-associated protein 3	1	2	2
MCM3	DNA replication licensing factor MCM3	2	2	2
NASP	Nuclear autoantigenic sperm protein	2	2	2
NKTR	NK-tumor recognition protein	2	2	2
NME1; NME2	Nucleoside diphosphate kinase A; Nucleoside diphosphate kinase B	1	1	2
NOP56	Nucleolar protein 56	2	2	2
NOP58	Nucleolar protein 58	2	2	2
NSUN2	tRNA (cytosine(34)-C(5))-methyltransferase	2	2	2
PFN1	Profilin-1	2	2	2
PHF5A	PHD finger-like domain-containing protein 5A	2	2	2
POLD1	DNA polymerase delta catalytic subunit	2	2	2
PPHLN1	Periphilin-1	1	1	2
PPIG	Peptidyl-prolyl cis-trans isomerase G	1	1	2
PUF60	Poly(U)-binding-splicing factor PUF60	2	2	2
QKI	Protein quaking	2	2	2
RBBP4; RBBP7	Histone-binding protein RBBP4; Histone-binding protein RBBP7	2	2	2
RING1	E3 ubiquitin-protein ligase RING1	2	2	2
RNF40	E3 ubiquitin-protein ligase BRE1B	2	2	2
RNH1	Ribonuclease inhibitor	1	1	2
RPL4	60S ribosomal protein L4	2	2	2
RPL9	60S ribosomal protein L9	1	1	2
RPS13	40S ribosomal protein S13	2	2	2
RSRC2	Arginine/serine-rich coiled-coil protein 2	2	2	2
SAP18	Histone deacetylase complex subunit SAP18	2	2	2
SART3	Squamous cell carcinoma antigen recognized by T-cells 3	2	2	2
SCAF1	Splicing factor, arginine/serine-rich 19	2	2	2
SF3A3	Splicing factor 3A subunit 3	2	2	2
SF3B4	Splicing factor 3B subunit 4	1	1	2
SMARCA5	SWI/SNF-related matrix-associated actin-dependent regulator of chromatin subfamily A member 5	2	2	2
SMARCC1	SWI/SNF complex subunit SMARCC1	1	1	2
SMC3	Structural maintenance of chromosomes protein 3	2	2	2
SNIP1	Smad nuclear-interacting protein 1	1	1	2
SNRNP27	U4/U6.U5 small nuclear ribonucleoprotein 27 kDa protein	2	2	2
SNRPF	Small nuclear ribonucleoprotein F	1	1	2
SNU13	NHP2-like protein 1	1	1	2
SREK1	Splicing regulatory glutamine/lysine-rich protein 1	2	2	2
STIP1	Stress-induced-phosphoprotein 1	2	2	2
SUPT16H	FACT complex subunit SPT16	2	2	2
TJP2	Tight junction protein ZO-2	1	1	2
U2AF2	Splicing factor U2AF 65 kDa subunit	1	1	2
USP11	Ubiquitin carboxyl-terminal hydrolase 11	1	1	2
USP7	Ubiquitin carboxyl-terminal hydrolase 7	2	2	2
YTHDC1	YTH domain-containing protein 1	2	2	2
YWHAE	14-3-3 protein epsilon	1	1	2
YWHAG	14-3-3 protein gamma	1	2	2
YWHAQ	14-3-3 protein theta	1	2	2
ZNF207	BUB3-interacting and GLEBS motif-containing protein ZNF207	1	1	2
