# Supplementary material for: Conserved protein Pir2ARS2 mediates gene repression through cryptic introns in lncRNAs
Source: Nat Commun. 2020 May 15;11:2412. doi: 10.1038/s41467-020-16280-y (PMC7229227; doi:10.1038/s41467-020-16280-y)
Supplement: Supplementary file 8 — Source Data [file 41467_2020_16280_MOESM8_ESM.xlsx]

## Sheet: Figure 1e
	Bio Reps (% input)	Mean	SD
ChIP-qPCR
WT IP	0.015
	0.006
	0.055	0.0253333	0.0212968
Pir2-GFP	3.815
	3.753
	3.835	3.801	0.0349094
Pir2-GFP prtD	0.975
	1.237
	1.06	1.09067	0.109137
RT-qPCR	Bio Reps (gene/control)	Mean	SD
wt	0.618
	0.402
	0.344	0.454667	0.117896
pir2-1	14.073
	12.208
	13.015	13.0987	0.763678
prtD	11.707
	10.374
	10.51	10.8637	0.598906
pir2-1prtD	13.97
	15.134
	14.191	14.4317	0.504754

## Sheet: Figure 2d
	Bio Reps(gene/control)	Mean	SD
byr2
wt	0.356
	0.064
	0.18	0.2	0.120044
pir2-1	3.072
	5.11
	4.812	4.33133	0.898755
cwf10-1	2.186
	3.676
	2.964	2.942	0.608489
pir2-1prtD	4.068
	4.242
	3.36	3.89	0.381439
pho1
wt	0.941
	0.669
	0.371	0.660333	0.232782
pir2-1	12.75
	10.735
	11.074	11.5197	0.880916
cwf10-1	14.202
	15.287
	13.254	14.2477	0.830597
pir2-1prtD	13.241
	14.624
	12.876	13.5803	0.752877

## Sheet: Figure 3d
	Bio Reps.(gene/control)	Mean	SD
wt	0.204
	1.109
	0.781	0.698	0.374097
pir2-1	12.946
	13.743
	10.616	12.435	1.32674
cryptic-intron-mutant	8.982
	8.075
	7.384	8.147	0.654364
pir2-1 cryptic-intron-mutant	15.281
	8.83
	6.429	10.18	3.73777

## Sheet: Figure 5d
	Bio Reps. (gene/control)	Mean	SD
wt	0.316
	0.622
	0.426	0.454667	0.126558
pir2-1	14.225
	11.833
	13.238	13.0987	0.981487
ago1D	7.03
	5.738
	6.4	6.38933	0.527511
pir2-1 ago1D	12.263
	11.016
	12.259	11.846	0.586901
clr3D	5.604
	5.159
	4.806	5.18967	0.326503
clr3D ago1D	10.884
	9.734
	8.934	9.85067	0.800347
pir2-1 clr3D	13.344
	12.203
	11.317	12.288	0.829699

## Sheet: Figure 5e
	Bio Reps. (%Input)	Mean	SD
Pob3-MYC	2.51
	2.118
	1.721	2.11633	0.32211
Pob3-MYC pir2-1	0.767
	0.634
	1.11	0.837	0.200531
Clr3-MYC	1.538
	1.29
	2.596	1.808	0.566324
Clr3-MYC pir2-1	0.201
	0.143
	0.619	0.321	0.212044
